# Supplementary material for: Milankovitch-paced erosion in the southern Central Andes
Source: Nat Commun. 2023 Jan 26;14:424. doi: 10.1038/s41467-023-36022-0 (PMC9880006; doi:10.1038/s41467-023-36022-0)
Supplement: Supplementary file 3 — Supplementary Dataset 1 [file 41467_2023_36022_MOESM3_ESM.xlsx]

## Sheet: PMAG
PALEOMAG SAMPLES		Normal Chron	Reversed Chron
Sample Name	Latitude	Longitude	Strat Height (m)	VGP Lat AVG	Samples Run	Dip Direction (Degrees)	Dip (Degrees)
IR56PM	-22.896	-64.6455	5945.24	79.7305	1	330	11
IR55PM	-22.8967	-64.6422	5884.5	74.6316	2	330	11
IR52PM	-22.8992	-64.6358	5781.62	-84.5769	3	340	8
IR137PM	-22.9015	-64.6316	5705.59	-75.1531	2	330	10
IR50PM	-22.9015	-64.6316	5704.6	-80.7493	2	330	10
IR49PM	-22.9025	-64.6281	5680.62	80.2027	2	330	14
IR47PM	-22.9021	-64.6214	5540.75	-83.0832	2
IR135PM	-22.9024	-64.6206	5519.75	-82.2019	2	317	15
IR134PM	-22.9024	-64.6204	5513.75	-82.7263	2	317	15
IR133PM	-22.9017	-64.6186	5472.75	-77.4461	2	317	17
IR131PM	-22.902	-64.6172	5401.75	-68.8088	2	317	17
IR130PM	-22.9018	-64.6162	5347.75	-68.3225	1	308	31
IR129PM	-22.9019	-64.616	5336.75	-70.4886	2	315	31
IR127PM	-22.9022	-64.6146	5254.75	-60.8934	2	315	31
IR124PM	-22.9017	-64.6125	5162.75	-82.4426	1	305	36
IR122PM	-22.9019	-64.612	5120.75	73.8869	2	310	39
IR117PM	-22.902	-64.6104	5022.75	85.3918	2	304	41
IR116PM	-22.902	-64.6101	5000.75	81.2193	2	304	41
IR115PM	-22.9022	-64.6099	4980.75	83.2439	2	304	41
IR114PM	-22.9023	-64.6095	4953.75	85.0646	2	305	43
IR112PM	-22.9024	-64.6091	4923.75	84.327	2	305	43
IR111PM	-22.9025	-64.6087	4889.75	88.1912	1	305	43
IR110PM	-22.9027	-64.6086	4864.75	61.822	2	305	43
IR109PM	-22.9027	-64.6081	4841.75	72.2213	2	305	43
IR108PM	-22.9028	-64.6077	4813.75	68.9337	2	305	43
IR106PM	-22.9028	-64.6071	4772.75	-84.1043	2	305	43
IR105PM	-22.9025	-64.6066	4753.75	-83.1786	2	305	43
IR104PM	-22.9025	-64.6062	4731.75	58.6076	1	305	44
IR103PM	-22.9026	-64.6059	4708.25	82.4909	2	305	44
IR102PM	-22.9028	-64.6057	4681.75	81.8085	2	305	44
IR101PM	-22.903	-64.6055	4669.75	85.3956	2	305	44
IR100PM	-22.9032	-64.6051	4637.75	-83.8817	2	305	44
IR099PM	-22.9033	-64.6048	4609.75	-83.9933	2	305	44
IR097PM	-22.9033	-64.6033	4514.75	73.7911	2	310	45
IR095PM	-22.9033	-64.6029	4490.25	86.5107	2	310	45
IR093PM	-22.9034	-64.6025	4459.75	86.6004	2	310	45
IR092PM	-22.9034	-64.6022	4438.25	81.2878	2	310	45
IR091PM	-22.9035	-64.6019	4416.75	71.9245	2	310	45
IR090PM	-22.9035	-64.6017	4398.75	80.9528	2	310	45
IR089PM	-22.9036	-64.6013	4373.75	85.0186	1	310	48
IR088PM	-22.9035	-64.6008	4344.75	83.7526	2	310	48
IR085PM	-22.9034	-64.5998	4278.75	-82.1781	2	310	48
IR084PM	-22.9034	-64.5996	4269.25	-74.9134	2	310	48
IR083PM	-22.9033	-64.5994	4257.25	-54.053	2	311	45
IR081PM	-22.9033	-64.5988	4215.25	-57.7012	2	302	44
IR171PM	-22.9008	-64.5909	3786.97	77.5707	2	295	46
IR63PM	-22.9006	-64.5906	3772.58	80.6073	1	295	46
IR170PM	-22.9032	-64.5896	3602.57	-81.3291	2	308	44
IR169PM	-22.9034	-64.5896	3594.56	-73.5579	1	308	44
IR168PM	-22.9056	-64.5888	3437.57	61.8468	1	308	44
IR167PM	-22.9057	-64.5888	3429.57	76.0443	2	308	44
IR166PM	-22.9058	-64.5887	3413.57	70.6617	2	308
IR165PM	-22.906	-64.5886	3397.57	83.2359	2	308	44
IR164PM	-22.9061	-64.5884	3378.07	82.8649	1	308	44
IR163PM	-22.9064	-64.5882	3351.07	87.54	1	308	44
IR162PM	-22.9067	-64.5879	3316.57	-75.6717	2	308	44
IR161PM	-22.907	-64.5877	3291.07	-86.1576	1	308	44
IR158PM	-22.908	-64.5866	3166.57	-75.6805	2	308	44
IR156PM	-22.9082	-64.5861	3128.57	80.448	1	308	44
IR154PM	-22.9083	-64.5855	3078.57	62.9423	2	308	44
IR153PM	-22.9084	-64.5852	3051.57	-75.3657	2	302	43
IR149PM	-22.9088	-64.5837	2931.57	86.5912	2	302	43
IR148PM	-22.9089	-64.5834	2907.57	69.229	1	302	44
IR147PM	-22.9093	-64.5832	2880.57	79.0446	2	302	44
IR146PM	-22.9094	-64.5829	2857.57	71.6746	1	302	44
IR144PM	-22.9099	-64.5826	2807.57	75.7225	1	302	44
IR143PM	-22.9102	-64.5824	2781.57	79.6172	1	302	44
IR140PM	-22.9102	-64.5817	2731.57	-66.4918	1	302	44

## Sheet: ASHES
U-PB ZIRCON ASHES
Sample Name	Latitude	Longitude	Strat Height (m)	Age (Myr)	Stdev (Myr)
ASH 5	-22.8993	-64.5516	1454.47	6.49	0.18
ASH 8	-22.9115	-64.5794	2601.41	5.5	0.09
ASH 4	-22.9015	-64.5899	3697.23	4.12	0.06
ASH 7	-22.9009	-64.5916	3828.83	4.09	0.09
ASH 6	-22.9008	-64.5923	3879.98	4.03	0.1
ASH 1	-22.9021	-64.6105	5027.59	2.63	0.1

## Sheet: SEDIMENT-ACCUMULATION RATES
SEDIMENT-ACCUMULATION RATES
				ACCUMULATION RATES (m/My)
Pmag/Ash Age (Ma)	Mean Strat Height (m)	Max Strat Height (m)	Min Strat Height (m)	Mean	Min	Max	Optimum
1.945	5833.06	5884	5782	767.465	420.765	1109.29	767.465
2.128	5692.61	5705	5681	4096.33	0	8200	925
2.148	5610.69	5681	5541	1083	872.979	1293.3	1083
2.581	5141.75	5163	5121	772.727	680.71	864.745	772.727
3.032	4793.25	4814	4773	601.19	226.19	976.19	601.19
3.116	4742.75	4754	4732	978.022	681.319	1274.73	978.022
3.207	4653.75	4670	4638	743.902	227.642	1260.16	743.902
3.33	4562.25	4610	4515	941.729	639.098	1244.36	941.729
3.596	4311.75	4345	4279	852.535	761.421	944.162	852.535
4.187	3807.9	3829	3787	1061.07	123.894	2000	1061.07
4.3	3688	3773	3603	890.839	41.4508	1735.75	890.839
4.493	3516.07	3595	3438	1320.62	630.435	2014.49	1320.62
4.631	3333.82	3351	3317	1108.63	892.857	1321.43	1108.63
4.799	3147.57	3167	3129	850.515	515.464	1185.57	850.515
4.896	3065.07	3079	3052	727.723	0	1455.45	727.723
4.997	2991.57	3052	2932	987.395	630.252	1344.54	987.395
5.235	2756.57	2782	2732	585.524			585.524
5.5	2601.41			1158.52			1158.52
6.49	1454.47
*Ashes used in bold italics
*Ashes also used to help constrain pmag boundary at 4.187 Ma (in italics)
Further details found in Amidon et al., Basin Research (2015)
