# Supplementary material for: Milankovitch-paced erosion in the southern Central Andes
Source: Nat Commun. 2023 Jan 26;14:424. doi: 10.1038/s41467-023-36022-0 (PMC9880006; doi:10.1038/s41467-023-36022-0)
Supplement: Supplementary file 4 — Supplementary Dataset 2 [file 41467_2023_36022_MOESM4_ESM.xlsx]

## Sheet: 10Be Sample Info
			Sample Location, Stratigraphic Height, and Age						10Be Sample Processing and Measurements						10Be Paleo-erosion Sample Concentration Components and Rates						Calculated (Paleo)Erosion Rates (Uplift Scenario A)				Calculated Paleo-Erosion Rates (Uplift Scenario B)				Calculated Paleo-Erosion Rates (Uplift Scenario C)				Calculated Paleo-Erosion Rates (Uplift Scenario D)
											NA	εA	RX	RB	NX	ND	NB	NE	<ε> +	<ε> -	PE	RE	εE +	εE -	PE	RE	εE +	εE -	PE	RE	εE +	εE -	PE	RE	εE +	εE -
Sample Name	Latitude	Longitude	Strat Height (m)	Midpoint Age (Ma)	Maximum Age Error (Ma)	Minimum Age Error (Ma)	Quartz Mass (g)	10Be/9Be (x10^-15)	1σ (x10^-15)	10Be/9Be Blank (x10^-15)	10Be Conc. (atom/g)	1σ (atom/g)	Exhumation Rate (cm/yr)	Burial Rate (cm/yr)	Exhumation (atoms/g)	Radioactive Decay (atoms/g)	Burial (atoms/g)	Erosion (atoms/g)	2σ Error + (atoms/g)	2σ Error - (atoms/g)	Production Rate during Erosion (atoms g-1 yr-1)	Erosion Rate (mm/yr)	2σ Error + (mm/yr)	2σ Error - (mm/yr)	Production Rate during Erosion (atoms g-1 yr-1)	Erosion Rate (mm/yr)	2σ Error + (mm/yr)	2σ Error - (mm/yr)	Production Rate during Erosion (atoms g-1 yr-1)	Erosion Rate (mm/yr)	2σ Error + (mm/yr)	2σ Error - (mm/yr)	Production Rate during Erosion (atoms g-1 yr-1)	Erosion Rate (mm/yr)	2σ Error + (mm/yr)	2σ Error - (mm/yr)
Modern erosion rate samples
IR-3M	-22.8906	-64.6829	NA	NA	NA	NA	122	468	9	3.51	47293.7	951.608	NA	NA	NA	NA	NA	NA	NA	NA	27	0.34	0.01	0.01
IR-6M	-22.7487	-65.1183	NA	NA	NA	NA	99	455	10	3.51	57611.3	1212.86	NA	NA	NA	NA	NA	NA	NA	NA	32	0.33	0.01	0.01
Paleo-erosion rate samples
IR22c	-22.896	-64.6456	5945	1.827	0.048	0.049	112.069	120	4	13	12486.3	416.21	44.3667	0.0767465	9.46719	18611.3	5472.92	25615.2	6350.09	-3184.92	27	0.624334	0.0886924	-0.124086	27	0.624334	0.0890452	-0.124854	27	0.624334	0.0892004	-0.125969	27	0.624338	0.089189	-0.125439
IR21c	-22.8981	-64.6374	5825	1.9555	0.0498181	0.0498181	95.0865	209	7	13	28550.7	956.245	70.6116	0.0767465	5.94842	47296.1	5472.92	70368	6975.32	-4245	27	0.22708	0.0145972	-0.0205062	27	0.22708	0.0145919	-0.0202454	27	0.22708	0.0146288	-0.0206361	27	0.22708	0.014744	-0.0205283
IR20.1c	-22.8989	-64.6366	5795	1.99459	0.0413987	0.0413987	107.993	82	4	4.24	10028.9	495.102	56.2465	0.0767465	7.46761	17129.8	5472.92	21678.3	6423.35	-3266.26	27	0.737768	0.130931	-0.168703	27	0.737768	0.131084	-0.17035	27	0.737768	0.130733	-0.167812	27	0.737771	0.130836	-0.169652
IR20c	-22.9019	-64.6305	5695	2.12489	0.0114441	0.0222555	105.238	128	5	13	14875.6	581.08	76.3998	0.0767465	5.49776	28128.3	5472.92	37525.5	6414.93	-3399.56	27	0.426081	0.0424748	-0.0622474	27	0.426081	0.042535	-0.0633504	27	0.426081	0.0429214	-0.0621965	26.3963	0.416548	0.0415829	-0.0611781
IR19c	-22.9021	-64.6211	5530	2.2225	0.0517194	0.0631622	265.118	284	9	13	14239.4	451.248	77.6356	0.108	5.41024	28982.2	3889.14	39327.1	4741.23	-2818.02	27	0.406548	0.031403	-0.0437717	27	0.406548	0.0310322	-0.043902	27	0.406548	0.0313356	-0.0435626	25.9411	0.390592	0.0300298	-0.0426193
IR18.3c	-22.9023	-64.6203	5513	2.2382	0.0502326	0.0613332	175.244	394	10	4.24	31678.1	821.696	37.6118	0.108	11.1674	65235.2	3889.14	93013	5722	-4259.71	27	0.171723	0.00825604	-0.00996904	27	0.171723	0.0082541	-0.00986486	27	0.171723	0.00827493	-0.00983107	25.8715	0.164532	0.0078905	-0.00938326
IR18.2c	-22.9023	-64.6196	5485	2.26405	0.0477838	0.0583207	176.215	559	13	4.24	44167.2	1001.65	72.7806	0.108	5.77115	92731.6	3889.14	133004	6374.89	-5245.72	27	0.120001	0.00493937	-0.00550214	27	0.120001	0.00493831	-0.00541763	27	0.120001	0.00492289	-0.00546455	25.7507	0.114435	0.00468565	-0.00518133
IR18.1c	-22.9022	-64.6188	5460	2.28714	0.0455974	0.055631	182.858	229	8	4.24	17258.9	570.553	74.6295	0.108	5.62817	36849.4	3889.14	50213.5	4914.99	-3078.47	27	0.318343	0.0208108	-0.0284083	27	0.318343	0.0206589	-0.0286342	27	0.318343	0.0206726	-0.0284718	25.6439	0.302339	0.0195981	-0.0269744
IR18c	-22.902	-64.618	5435	2.31022	0.043411	0.0529413	122.484	313	17	13	34192.8	1857.12	76.4109	0.108	5.49696	74260.9	3889.14	104559	7807.15	-6551.66	27	0.152728	0.0102294	-0.010632	27	0.152728	0.0103049	-0.0105478	27	0.152728	0.0102289	-0.0105864	25.5371	0.144436	0.00971551	-0.00991242
IR17c	-22.9018	-64.616	5340.39	2.39758	0.0351367	0.0427624	171.834	250	11	13	19226.8	845.979	80.5552	0.108	5.21416	44473.4	3889.14	59805.8	5306.44	-3663.68	27	0.267236	0.0174584	-0.021803	27	0.267236	0.0175075	-0.0220095	27	0.267236	0.0175089	-0.0220435	25.1284	0.248691	0.0161958	-0.0206151
IR16.2c	-22.902	-64.6154	5297.85	2.43686	0.031416	0.0381853	215.023	958	19	4.24	62124.7	1213.66	79.869	0.108	5.25895	147808	3889.14	206038	6865.36	-5879.27	27	0.0773595	0.00228098	-0.00250411	27	0.0773595	0.0022698	-0.00249725	26.6437	0.0763348	0.00223771	-0.00247343	24.9473	0.0714555	0.00209323	-0.00232249
IR16c	-22.9019	-64.6142	5240.46	2.48985	0.0263971	0.0320111	167.338	2920	60	13	241866	4969.85	82.5366	0.108	5.08899	597417	3889.14	835389	21081.6	-21005.9	27	0.0188566	0.000494019	-0.000471436	27	0.0188566	0.000492757	-0.000470751	26.1595	0.0182604	0.00048063	-0.00045459	24.7011	0.0172259	0.000451744	-0.00043043
IR15.3c	-22.9023	-64.6143	5237.02	2.49303	0.0260958	0.0316405	224.251	1078	21	4.24	67067.8	1279.04	76.317	0.108	5.50372	166020	3889.14	229193	6925.02	-5912.91	27	0.0695141	0.00184872	-0.00204744	27	0.0695141	0.00184411	-0.00205507	26.1321	0.0672701	0.00179905	-0.00199929	24.6872	0.0635342	0.00168321	-0.00188743
IR15.1c	-22.9017	-64.6125	5162.89	2.56148	0.0196621	0.0236658	225.64	544	13	4.24	33629.9	822.579	73.2548	0.108	5.73379	87306.1	3889.14	117041	5426.48	-3806.29	27	0.136408	0.00459519	-0.0060573	27	0.136408	0.00457057	-0.00607709	25.5109	0.128869	0.00434433	-0.00574064	24.3714	0.123099	0.00412416	-0.00544215
IR15c	-22.9017	-64.6123	5149.57	2.57378	0.0245764	0.0222326	250.48	421	13	13	22647.8	699.337	78.5434	0.108	5.34771	59293.8	3889.14	78047.1	5134.45	-3340.34	27	0.204708	0.00916632	-0.0126541	27	0.204708	0.0090778	-0.0126889	25.3921	0.1925	0.00857663	-0.0120533	24.311	0.184291	0.00826803	-0.0114361
IR14c	-22.9019	-64.611	5060.19	2.68655	0.0273111	0.0267382	346.068	1077	29	13	42851	1153.83	76.0352	0.077	5.52412	121187	5454.9	158578	7892.58	-5557.8	27	0.100601	0.00366464	-0.00478364	27	0.100601	0.00367192	-0.00477002	24.3598	0.0907345	0.00332228	-0.00432879	23.7862	0.088591	0.0032334	-0.00425573
IR13c	-22.9021	-64.61	4993.84	2.77241	0.027188	0.0266148	198.342	1330	40	13	92326.3	2776.73	79.3668	0.077	5.29223	276623	5454.9	363489	13660.3	-11893.3	27	0.0437217	0.00148898	-0.00159432	27	0.0437217	0.0014967	-0.00159653	23.5833	0.0381515	0.00129832	-0.00140096	23.3915	0.0378387	0.00129166	-0.00139899
IR12c	-22.9024	-64.6089	4901.31	2.89215	0.0270165	0.0264428	315.273	2250	50	13	98638.3	2191.96	79.5872	0.077	5.27758	319840	5454.9	413018	12672.6	-10721	27	0.0384431	0.00103238	-0.00115325	27	0.0384431	0.00103045	-0.00114242	22.487	0.0319679	0.000867349	-0.000954247	22.8342	0.032466	0.00087743	-0.000965446
IR11c	-22.9028	-64.6079	4833.81	2.97951	0.0268913	0.0263173	228.244	316	14	13	18494.2	819.364	80.0028	0.077	5.25016	63454.9	5454.9	76488.9	7218.93	-4692.95	27	0.208884	0.0136731	-0.0180396	27	0.208884	0.0137156	-0.018249	21.6831	0.167692	0.0110097	-0.0145234	22.4255	0.173444	0.0113112	-0.0150814
IR10c	-22.9026	-64.6067	4754.18	3.09698	0.0187636	0.0264293	306.737	515	17	13	22821	753.313	74.8656	0.06	5.61042	84416.5	7000.46	100231	8836.96	-5292.02	27	0.159334	0.00889798	-0.0129336	27	0.159334	0.00886358	-0.0128784	20.6142	0.12158	0.00680651	-0.00980213	21.8821	0.129076	0.00716772	-0.0104509
IR9c	-22.9028	-64.6056	4681.75	3.17837	0.0159014	0.0137233	376.252	1070	60	13	38888.7	2180.67	70.8192	0.098	5.93098	151452	4285.99	186048	11751	-10648	27	0.085703	0.00522071	-0.0051091	27	0.085703	0.00517365	-0.0051482	19.8743	0.0630064	0.00383613	-0.00376632	21.5059	0.0682035	0.00411448	-0.00415148
IR8c	-22.9033	-64.6049	4615.84	3.25796	0.0600705	0.0288001	330.071	1220	60	13	50833.2	2499.99	35.5467	0.074	11.8162	208047	5676.05	253193	16540.7	-12951.7	27	0.0628969	0.00340682	-0.00387514	27	0.0628969	0.00340607	-0.00387118	19.1434	0.0445087	0.00244882	-0.00275	21.1344	0.0491683	0.00269768	-0.00300432
IR7c	-22.9049	-64.6044	4565	3.3263	0.0488683	0.0463015	296.077	343	17	13	15452	765.84	48.7082	0.074	8.62335	65953	5676.05	75720.3	7852.04	-5305.54	27	0.211008	0.0159211	-0.0198531	27	0.211008	0.0157392	-0.0198089	18.5222	0.14466	0.0108617	-0.0136624	20.8186	0.162631	0.0120532	-0.0152087
IR6c	-22.9051	-64.6034	4428	3.47256	0.0401313	0.0444962	218.04	202	6	3.51	11933.5	356.853	49.1431	0.094	8.54703	55692.6	4468.38	63149.2	5583.05	-3433.72	27	0.253072	0.014569	-0.0205809	24.5323	0.229915	0.0131912	-0.0191187	17.1793	0.160914	0.00922785	-0.0131175	20.1359	0.18866	0.010808	-0.0155658
IR5c	-22.9051	-64.6021	4390	3.51291	0.0379234	0.042017	259.682	264	10	3.51	13538.1	510.645	52.8861	0.094	7.94211	64751.9	4468.38	73813.7	6003.47	-4063.38	27	0.216466	0.0126277	-0.0163038	23.8608	0.191264	0.0110658	-0.0144415	16.8139	0.134689	0.00780276	-0.010177	19.9501	0.159868	0.00930558	-0.0121293
IR4c	-22.905	-64.6007	4289	3.62268	0.0374559	0.0379548	251.496	1234	21	3.51	65857.3	1096.76	54.3428	0.085	7.72922	336624	4941.5	397532	11685.8	-10006	27	0.0399523	0.00103922	-0.00114935	22.0143	0.0325201	0.000847338	-0.00093284	15.8089	0.02327	0.000608405	-0.000667393	19.4393	0.0286816	0.000752	-0.000830218
IR3c	-22.905	-64.5988	4178.39	3.75242	0.0344005	0.0355715	227.653	347	9	3.51	19527.2	510.457	36.3313	0.085	11.561	107754	4941.5	122328	6933.35	-4675.75	27	0.1305	0.00519812	-0.00701568	19.8487	0.0958571	0.00380888	-0.00511573	14.6305	0.0705782	0.00281366	-0.00381561	18.8401	0.0909718	0.00361096	-0.00484131
IR2c	-22.9045	-64.5967	4096.39	3.84861	0.0321354	0.0332552	216.006	262	6	3.51	16216	398.975	39.4395	0.085	10.6499	94679.2	4941.5	105943	6522.52	-4128.95	27	0.150728	0.00612463	-0.00875878	18.2204	0.10162	0.00412917	-0.00593169	13.7443	0.0765827	0.00310958	-0.00444822	18.3897	0.102567	0.0041172	-0.00597146
IR1c	-22.902	-64.5942	3984.87	3.97942	0.0290548	0.0301051	173.54	52	3	3.51	3753.72	217.088	61.4459	0.085	6.83573	23622.9	4941.5	22428.2	5912.21	-3096.71	27	0.71309	0.114277	-0.148822	16.0381	0.423457	0.0683061	-0.0881199	12.5567	0.331473	0.0531804	-0.0693584	17.7859	0.469646	0.0752196	-0.0971656
IR23.4c	-22.9007	-64.5917	3847.04	4.1411	0.0252472	0.0262116	298.853	161	7	3.51	7044.37	283.965	39.5106	0.085	10.6308	48668.8	4941.5	50761	6046.88	-3472.51	27	0.314907	0.0231461	-0.0335516	13.3186	0.155187	0.0114952	-0.0168603	11.0767	0.129015	0.00958836	-0.0138543	17.0336	0.198553	0.0146784	-0.0213311
IR23.3c	-22.902	-64.5897	3668.04	4.3224	0.0913992	0.0623481	302.373	70	33	3.51	2813.03	121.407	61.2606	0.089	6.85641	21524.3	4719.41	19611	5617.72	-2811.56	27	0.815571	0.136544	-0.18167	10.2801	0.310342	0.0529557	-0.0693091	9.42318	0.284447	0.0478329	-0.0633585	16.193	0.489018	0.0826111	-0.109123
IR23c	-22.9038	-64.5895	3568.38	4.43428	0.0737765	0.0937829	301.259	54	3	3.51	2212.53	109.286	72.9243	0.089	5.75977	18026.7	4719.41	15514.1	5539.31	-2848.47	27	1.03103	0.231942	-0.271349	8.4	0.32056	0.0728244	-0.0847518	8.4	0.32056	0.0723297	-0.0843166	15.6728	0.598358	0.135946	-0.157639
IR24.4c	-22.9046	-64.5894	3521.74	4.48663	0.0478011	0.0915835	322.991	241	10	4.96	10382.6	426.231	71.9073	0.089	5.84123	87287.8	4719.41	92945.2	7108.32	-6195.52	27	0.171848	0.0122943	-0.01223	8.4	0.05326	0.00380068	-0.00381816	8.4	0.05326	0.00380867	-0.00380744	15.4267	0.09806	0.0070224	-0.00698155
IR24.3c	-22.9058	-64.5887	3408.19	4.57468	0.0239684	0.0476908	437.07	168	6	4.96	5287.03	190.352	67.9381	0.132	6.1825	46657.4	3182.03	48756.3	4165.14	-2748.58	27	0.327867	0.0196051	-0.0258278	8.4	0.101799	0.00608533	-0.00799103	8.4	0.101799	0.006065	-0.0079566	15.018	0.182235	0.0109968	-0.0139811
IR24.2c	-22.9068	-64.5878	3302.05	4.65965	0.0160346	0.0152992	377.913	186	8	4.96	6724.42	271.337	69.2741	0.111	6.06327	62224.2	3784.03	65158.5	5120.42	-3403.25	27	0.245259	0.0135322	-0.0178908	8.4	0.0760988	0.00419719	-0.00552184	8.4	0.0760988	0.00422758	-0.00558089	14.6232	0.132697	0.00742103	-0.00969719
IR24.1c	-22.9076	-64.5871	3217.68	4.73576	0.0169653	0.0160077	303.057	140	6	4.96	6289.57	270.345	68.1752	0.111	6.161	60695.3	3784.03	63194.6	5173.51	-3465.19	27	0.25289	0.0146885	-0.0191589	8.4	0.0784729	0.00459318	-0.0059346	8.4	0.0784729	0.00463311	-0.00595487	14.2703	0.13352	0.00774122	-0.0101973
IR24c	-22.9079	-64.5866	3172.44	4.77657	0.0174642	0.0163875	247.189	123	9	4.24	6764.21	491.134	64.5463	0.111	6.50738	66760.6	3784.03	69734.3	6897.48	-5557.75	27	0.229146	0.0198699	-0.0206517	8.4	0.071086	0.00615092	-0.00642918	8.4	0.071086	0.00620687	-0.00645237	14.0799	0.119352	0.0103964	-0.0106858
IR25.4c	-22.9082	-64.5859	3112.32	4.84044	0.0188247	0.0204358	563.891	84	5	9.08	1879.44	105.238	64.7872	0.085	6.48318	19164.1	4941.5	16095.6	5767.74	-2899.78	27	0.993766	0.218446	-0.262243	8.4	0.308968	0.0678157	-0.0817666	8.4	0.308968	0.0681309	-0.0818858	13.7873	0.507304	0.110942	-0.134651
IR25.3c	-22.9084	-64.5851	3040.41	4.92989	0.077325	0.0241366	466.529	163	5	9.08	4655.2	157.195	64.508	0.073	6.51124	49952.4	5753.8	48847.3	7163.04	-3632.12	27	0.327255	0.0263121	-0.0418899	8.4	0.101609	0.00816949	-0.0129556	8.4	0.101609	0.00821792	-0.0130077	13.3693	0.161892	0.013036	-0.0208007
IR25.2c	-22.9086	-64.5844	2991.51	4.99706	0.0532583	0.05015	421.361	181	5	9.08	5773.08	154.708	63.9191	0.073	6.57124	64275.7	5753.8	64288.4	7071.31	-3967.35	27	0.248582	0.0163689	-0.0246623	8.4	0.0771327	0.00511939	-0.00775989	8.4	0.0771327	0.00511194	-0.00775593	13.0581	0.12007	0.00795943	-0.0118829
IR25.1c	-22.9089	-64.5834	2913.47	5.0761	0.0430123	0.0570481	620.507	137	6	9.08	2919.92	123.309	64.8696	0.099	6.47495	33900	4242.7	32570.7	5181.46	-2935.12	27	0.490942	0.0486524	-0.0674221	8.4	0.152534	0.015021	-0.0208487	8.4	0.152534	0.01508	-0.0207573	12.6912	0.230607	0.0227248	-0.0314604
IR25c	-22.9095	-64.5829	2843.78	5.14668	0.0338629	0.0446965	144.984	83	5	4.96	7500.74	486.712	63.6512	0.099	6.59889	90599.1	4242.7	93850.5	8118.11	-6836.58	27	0.170188	0.0133947	-0.0135729	8.4	0.0527433	0.00418255	-0.00426267	8.4	0.0527433	0.00415541	-0.00424642	12.3615	0.0777567	0.00605444	-0.00620913
IR26.5c	-22.9101	-64.5824	2787.61	5.20357	0.026489	0.0347417	383.779	142	6	4.96	4995.37	198.196	63.6439	0.099	6.59965	62193.7	4242.7	62939.8	5545.22	-3606.29	27	0.253915	0.0154509	-0.0205835	8.4	0.0787918	0.00482671	-0.00646615	8.4	0.0787918	0.00484705	-0.00649977	12.0968	0.113597	0.00686367	-0.00920353
IR26.4c	-22.9104	-64.5816	2722.7	5.29286	0.048	0.049	518.177	114	4	9.08	2845.88	106.036	61.2565	0.059	6.85687	37137.8	7119.11	32857.7	8398.47	-4170.01	27	0.486652	0.0707821	-0.0991274	8.4	0.151199	0.0220343	-0.0306854	8.4	0.151199	0.0222393	-0.0306048	11.6834	0.210419	0.0306775	-0.0428997
IR26.3c	-22.9109	-64.5808	2687.29	5.35333	0.048	0.049	373.828	125	4	9.08	4392.18	140.13	60.7192	0.059	6.91754	59258.9	7119.11	56525.1	8533.66	-4540.53	27	0.282764	0.0247236	-0.0371286	8.4	0.087767	0.00774753	-0.0113767	8.4	0.087767	0.00771884	-0.0115158	11.4048	0.119267	0.0105096	-0.0155928
IR26.2c	-22.9113	-64.5801	2644.73	5.426	0.048	0.049	390.099	140	8	9.08	4698.5	255.808	60.5012	0.059	6.94246	65916	7119.11	63488.5	9148.63	-5610.5	27	0.251718	0.0244294	-0.0317411	8.4	0.0781083	0.00755459	-0.00978519	8.4	0.0781083	0.00763788	-0.00988851	11.0658	0.102989	0.00986671	-0.0129237
IR26.1c	-22.9116	-64.579	2563.86	5.53241	0.048	0.049	443.388	174	5	9.08	5256.33	154.635	55.8335	0.116	7.52286	78059.2	3620.93	79687.1	5146.28	-3621.33	27	0.200489	0.00955896	-0.0121803	8.4	0.0621704	0.00295109	-0.00381386	8.4	0.0621704	0.00295981	-0.00380931	10.5735	0.0783331	0.00374377	-0.00480004
IR26c	-22.9075	-64.5742	2327.7	5.73626	0.048	0.049	203.104	58	5	4.96	3667.3	297.405	55.3585	0.116	7.5874	60655.2	3620.93	60694	6906.19	-5587.93	27	0.263321	0.0267316	-0.0269317	8.4	0.0817182	0.00819169	-0.00836335	8.4	0.0817182	0.00825987	-0.00830839	9.62607	0.0936903	0.00939301	-0.00958879
IR27c	-22.9014	-64.5647	2079.34	5.95063	0.048	0.049	325.203	64	4	4.96	2537.89	156.806	53.5517	0.116	7.8434	46959.8	3620.93	45869	5248.53	-3695.84	27	0.348524	0.0305688	-0.0358154	8.4	0.108226	0.00947519	-0.0111657	8.4	0.108226	0.00956952	-0.011203	8.62757	0.111162	0.00977139	-0.0115548
