# Supplementary material for: Milankovitch-paced erosion in the southern Central Andes
Source: Nat Commun. 2023 Jan 26;14:424. doi: 10.1038/s41467-023-36022-0 (PMC9880006; doi:10.1038/s41467-023-36022-0)
Supplement: Supplementary file 5 — Supplementary Dataset 3 [file 41467_2023_36022_MOESM5_ESM.xlsx]

## Sheet: 26Al Sample Info
			Sample Location, Stratigraphic Height, and Age						26Al Sample Processing and AMS Measurements							26Al Paleo-erosion Sample Concentration Components and Rates
												NA	εA	RX	RB	NX	ND	NB	NE	<ε> +	<ε> -
Sample Name	Latitude	Longitude	Strat Height (m)	Midpoint Age (Ma)	Maximum Age Error (Ma)	Minimum Age Error (Ma)	Quartz Mass (g)	Inherent Al (g)	26Al/27Al (x10^-15)	1σ (x10^-15)	26Al/27Al Blank (x10^-15)	26Al Conc. (atom/g)	1σ (atom/g)	Exhumation Rate (cm/yr)	Burial Rate (cm/yr)	Exhumation (atoms/g)	Radioactive Decay (atoms/g)	Burial (atoms/g)	Erosion (atoms/g)	2σ Error + (atoms/g)	2σ Error - (atoms/g)
Paleo-erosion rate samples
IR22c	-22.896	-64.6456	5945	1.827	0.048	0.049	112.069	0.0163	12	12	0	38394	38394	44.3667	0.0767465	65.869	192604	38078.4	192854	234741	-224130
IR21c	-22.8981	-64.6374	5825	1.9555	0.0498181	0.0498181	95.0865	0.0163	9	13	0	33984.2	49088.3	70.6116	0.0767465	41.3868	198103	38078.4	193967	337536	-325425
IR20.1c	-22.8989	-64.6366	5795	1.99459	0.0413987	0.0413987	107.993	0.0252	25	1	0	24722	5696.51	56.2465	0.0767465	51.9567	150590	38078.4	137181	59410.5	-44427.1
IR20c	-22.9019	-64.6305	5695	2.12489	0.0114441	0.0222555	105.238	0.0192	8	12	0	32168.6	48252.8	76.3998	0.0767465	38.2512	227320	38078.4	221372	386988	-380599
IR19c	-22.9021	-64.6211	5530	2.2225	0.0517194	0.0631622	265.118	0.0561	13	19	0	60704.1	88721.4	77.6356	0.108	37.6423	478547	27059.1	512154	777200	-767817
IR18.3c	-22.9023	-64.6203	5513	2.2382	0.0502326	0.0613332	175.244	0.0488	49	3	0	77879.4	16095.2	37.6118	0.108	77.6986	624465	27059.1	675208	152738	-145284
IR18.2c	-22.9023	-64.6196	5485	2.26405	0.0477838	0.0583207	176.215	0.0439	44	2	0	114899	12944.6	72.7806	0.108	40.1534	948583	27059.1	1.03638e+06	134896	-127953
IR18.1c	-22.9022	-64.6188	5460	2.28714	0.0455974	0.055631	182.858	0.0376	38	2	0	41225.2	7025.93	74.6295	0.108	39.1586	348896	27059.1	363023	76548.4	-67322.9
IR18c	-22.902	-64.618	5435	2.31022	0.043411	0.0529413	122.484	0.0233	17	16	0	71184.3	66996.9	76.4109	0.108	38.2457	618158	27059.1	662245	643837	-635095
IR17c	-22.9018	-64.616	5340.39	2.39758	0.0351367	0.0427624	171.834	0.0312	19	15	0	76181.7	60143.5	80.5552	0.108	36.278	727749	27059.1	776835	632082	-617618
IR16.2c	-22.902	-64.6154	5297.85	2.43686	0.031416	0.0381853	215.023	0.0652	26	3	0	175527	17960.8	79.869	0.108	36.5897	1.75016e+06	27059.1	1.8986e+06	207653	-201398
IR16c	-22.9019	-64.6142	5240.46	2.48985	0.0263971	0.0320111	167.338	0.0315	73	22	0	302721	91231	82.5366	0.108	35.4072	3.19627e+06	27059.1	3.4719e+06	1.04129e+06	-1.0325e+06
IR15.3c	-22.9023	-64.6143	5237.02	2.49303	0.0260958	0.0316405	224.251	0.0551	26	3	0	141559	16580.1	76.317	0.108	38.2927	1.49954e+06	27059.1	1.614e+06	198536	-192128
IR15.1c	-22.9017	-64.6125	5162.89	2.56148	0.0196621	0.0236658	225.64	0.0511	15	2	0	75078.1	11999.4	73.2548	0.108	39.8935	855654	27059.1	903633	153185	-146151
IR15c	-22.9017	-64.6123	5149.57	2.57378	0.0245764	0.0222326	250.48	0.0486	0	5	0	0	0	78.5434	0.108	37.2073
IR14c	-22.9019	-64.611	5060.19	2.68655	0.0273111	0.0267382	346.068	0.0838	7	10	0	37466.4	53523.4	76.0352	0.077	38.4346	487517	37953.1	486992	739692	-734008
IR13c	-22.9021	-64.61	4993.84	2.77241	0.027188	0.0266148	198.342	0.0333	13	13	0	48164.3	48164.3	79.3668	0.077	36.8212	686331	37953.1	696505	726663	-717609
IR12c	-22.9024	-64.6089	4901.31	2.89215	0.0270165	0.0264428	315.273	0.0593	35	12	0	145340	49830.9	79.5872	0.077	36.7193	2.34911e+06	37953.1	2.45646e+06	847488	-841063
IR11c	-22.9028	-64.6079	4833.81	2.97951	0.0268913	0.0263173	228.244	0.041	0	7	0	0	0	80.0028	0.077	36.5285
IR10c	-22.9026	-64.6067	4754.18	3.09698	0.0187636	0.0264293	306.737	0.0567	0	6	0	0	0	74.8656	0.06	39.0351
IR9c	-22.9028	-64.6056	4681.75	3.17837	0.0159014	0.0137233	376.252	0.0663	12	12	0	46730.5	46730.5	70.8192	0.098	41.2655	1.01525e+06	29820.3	1.03212e+06	1.04602e+06	-1.0286e+06
IR8c	-22.9033	-64.6049	4615.84	3.25796	0.0600705	0.0288001	330.071	0.0598	14	13	0	56015.9	52014.8	35.5467	0.074	82.2126	1.3198e+06	39491.7	1.33624e+06	1.27006e+06	-1.24325e+06
IR7c	-22.9049	-64.6044	4565	3.3263	0.0488683	0.0463015	296.077	0.0623	0	13	0	0	0	48.7082	0.074	59.9978
