# Supplementary material for: Milankovitch-paced erosion in the southern Central Andes
Source: Nat Commun. 2023 Jan 26;14:424. doi: 10.1038/s41467-023-36022-0 (PMC9880006; doi:10.1038/s41467-023-36022-0)
Supplement: Supplementary file 6 — Supplementary Dataset 4 [file 41467_2023_36022_MOESM6_ESM.xlsx]

## Sheet: Study Area Time Series Results
CLIMBER-2 TIME SERIES MODEL RESULTS FOR THE RIO IRUYA STUDY AREA
The grid cell for the study area in CLIMBER-2 covers the area from 30 - 20°S and 65 - 116.4°W in the model
All values are 1000 year means.
Time (kyr)	Precipitation (mm/day)	Temperature (°C)	Precipitation-400k (mm/day)	Temperature-400k (°C)	Precipitation-23k (mm/day)	Temperature-23k (°C)	Precipitation-41k (mm/day)	Temperature-41k (°C)
-4999	1.81	22.885	0.00681842	0.0587994	-0.0214836	0.0920827	0.0255611	0.100878
-4998	1.797	22.741	0.00702068	0.0619606	-0.0182809	0.107775	0.0270722	0.110332
-4997	1.801	22.699	0.00722108	0.0651051	-0.0136793	0.115443	0.0279535	0.117266
-4996	1.807	22.644	0.00741955	0.0682319	-0.00800176	0.114404	0.0281752	0.121483
-4995	1.821	22.643	0.00761604	0.0713403	-0.0016561	0.104633	0.0277231	0.122846
-4994	1.834	22.653	0.0078105	0.0744293	0.00489471	0.0867762	0.0265994	0.121289
-4993	1.848	22.666	0.00800286	0.077498	0.0111663	0.0621058	0.0248222	0.116812
-4992	1.865	22.658	0.00819307	0.0805457	0.0166889	0.0324302	0.0224259	0.109487
-4991	1.878	22.617	0.00838107	0.0835714	0.021043	-3.87653e-05	0.0194602	0.0994545
-4990	1.884	22.572	0.00856681	0.0865744	0.0238909	-0.0328522	0.0159893	0.0869234
-4989	1.883	22.524	0.00875024	0.0895538	0.0250037	-0.0635095	0.0120904	0.072164
-4988	1.877	22.459	0.0089313	0.0925088	0.0242789	-0.0896496	0.00785203	0.0555035
-4987	1.867	22.377	0.00910994	0.0954385	0.0217501	-0.109234	0.00337209	0.0373191
-4986	1.852	22.298	0.00928611	0.0983422	0.0175857	-0.120707	-0.00124452	0.0180287
-4985	1.832	22.225	0.00945975	0.101219	0.0120781	-0.123116	-0.00588826	-0.0019182
-4984	1.812	22.176	0.00963083	0.104068	0.00562252	-0.116196	-0.0104476	-0.0220511
-4983	1.792	22.163	0.00979928	0.106889	-0.00131104	-0.10039	-0.0148118	-0.0418898
-4982	1.768	22.181	0.00996507	0.109681	-0.00821246	-0.0768254	-0.0188733	-0.0609558
-4981	1.747	22.192	0.0101281	0.112443	-0.0145692	-0.0472299	-0.0225307	-0.0787835
-4980	1.733	22.228	0.0102885	0.115174	-0.0199048	-0.0138062	-0.0256912	-0.0949322
-4979	1.721	22.283	0.010446	0.117873	-0.0238144	0.0209337	-0.0282728	-0.108996
-4978	1.715	22.369	0.0106006	0.120541	-0.0259963	0.0543584	-0.0302067	-0.120617
-4977	1.713	22.472	0.0107524	0.123176	-0.0262749	0.0839178	-0.0314388	-0.129488
-4976	1.716	22.57	0.0109012	0.125777	-0.0246147	0.107338	-0.0319315	-0.135368
-4975	1.722	22.647	0.0110471	0.128344	-0.0211248	0.122799	-0.0316644	-0.138084
-4974	1.73	22.681	0.0111899	0.130876	-0.0160508	0.129073	-0.0306353	-0.137537
-4973	1.738	22.685	0.0113297	0.133372	-0.00975824	0.125625	-0.0288607	-0.133705
-4972	1.752	22.673	0.0114663	0.135832	-0.00270566	0.112656	-0.0263748	-0.126647
-4971	1.768	22.632	0.0115999	0.138256	0.00458893	0.0910945	-0.0232297	-0.116496
-4970	1.785	22.543	0.0117303	0.140641	0.0115864	0.0625247	-0.0194938	-0.103463
-4969	1.804	22.455	0.0118575	0.142989	0.0177667	0.0290734	-0.0152506	-0.0878308
-4968	1.823	22.407	0.0119814	0.145298	0.0226676	-0.00675195	-0.0105968	-0.0699464
-4967	1.84	22.374	0.0121021	0.147568	0.0259199	-0.0422515	-0.00563975	-0.0502144
-4966	1.856	22.348	0.0122195	0.149798	0.0272751	-0.0747382	-0.000495596	-0.0290879
-4965	1.868	22.34	0.0123335	0.151987	0.0266246	-0.101743	0.00471397	-0.00705779
-4964	1.876	22.34	0.0124442	0.154135	0.0240084	-0.121201	0.00986438	0.0153584
-4963	1.88	22.362	0.0125515	0.156242	0.0196131	-0.131615	0.0148312	0.0376291
-4962	1.878	22.405	0.0126554	0.158307	0.0137577	-0.132166	0.0194933	0.0592208
-4961	1.867	22.454	0.0127558	0.160329	0.0068711	-0.122778	0.0237354	0.0796116
-4960	1.853	22.589	0.0128528	0.162308	-0.000540039	-0.104129	0.0274515	0.098303
-4959	1.836	22.643	0.0129463	0.164244	-0.00792877	-0.0776	0.0305471	0.114833
-4958	1.816	22.672	0.0130363	0.166135	-0.0147485	-0.0451683	0.0329417	0.128786
-4957	1.8	22.698	0.0131227	0.167983	-0.0204938	-0.00926268	0.034571	0.139807
-4956	1.786	22.708	0.0132056	0.169785	-0.0247382	0.0274216	0.0353885	0.147604
-4955	1.776	22.705	0.013285	0.171542	-0.027166	0.0621268	0.0353669	0.151963
-4954	1.766	22.672	0.0133607	0.173254	-0.027596	0.0922413	0.0344987	0.152749
-4953	1.759	22.625	0.0134329	0.174919	-0.0259951	0.115497	0.0327971	0.14991
-4952	1.756	22.558	0.0135014	0.176538	-0.022481	0.130142	0.030295	0.143484
-4951	1.757	22.488	0.0135663	0.178111	-0.0173132	0.135071	0.0270454	0.133591
-4950	1.762	22.436	0.0136275	0.179636	-0.010874	0.129911	0.0231194	0.120437
-4949	1.773	22.405	0.0136851	0.181114	-0.00363973	0.115048	0.0186053	0.104309
-4948	1.788	22.369	0.0137391	0.182544	0.00385465	0.0915953	0.0136063	0.0855654
-4947	1.803	22.292	0.0137893	0.183926	0.0110555	0.0613132	0.00823811	0.0646308
-4946	1.817	22.203	0.0138359	0.18526	0.0174316	0.0264711	0.00262639	0.041986
-4945	1.826	22.16	0.0138788	0.186545	0.0225141	-0.0103224	-0.00309623	0.0181566
-4944	1.819	22.105	0.013918	0.187782	0.0259305	-0.0463168	-0.00879333	-0.00629916
-4943	1.812	22.058	0.0139535	0.188969	0.027433	-0.0788268	-0.0143279	-0.0308038
-4942	1.81	22.039	0.0139853	0.190108	0.0269162	-0.105434	-0.0195659	-0.0547738
-4941	1.802	22.046	0.0140135	0.191197	0.0244243	-0.124169	-0.024379	-0.0776342
-4940	1.79	22.073	0.0140379	0.192237	0.020148	-0.133655	-0.0286482	-0.0988316
-4939	1.776	22.114	0.0140586	0.193226	0.0144093	-0.133212	-0.0322668	-0.117848
-4938	1.761	22.171	0.0140756	0.194166	0.00763701	-0.122902	-0.0351428	-0.134215
-4937	1.743	22.28	0.014089	0.195057	0.000334903	-0.103525	-0.0372011	-0.147522
-4936	1.728	22.394	0.0140986	0.195897	-0.00695653	-0.0765507	-0.0383861	-0.157429
-4935	1.725	22.494	0.0141046	0.196687	-0.0137002	-0.0440105	-0.0386625	-0.163676
-4934	1.717	22.552	0.0141069	0.197426	-0.0194024	-0.00833946	-0.0380169	-0.166086
-4933	1.713	22.602	0.0141056	0.198116	-0.0236491	0.027807	-0.0364576	-0.164575
-4932	1.713	22.65	0.0141006	0.198755	-0.0261365	0.0617522	-0.0340153	-0.159151
-4931	1.72	22.701	0.0140919	0.199344	-0.0266927	0.0909982	-0.0307419	-0.149915
-4930	1.731	22.739	0.0140797	0.199883	-0.0252897	0.113411	-0.0267101	-0.137059
-4929	1.746	22.777	0.0140638	0.200371	-0.0220445	0.127375	-0.0220109	-0.120865
-4928	1.765	22.801	0.0140443	0.200809	-0.0172093	0.131912	-0.0167524	-0.101696
-4927	1.788	22.797	0.0140212	0.201197	-0.0111519	0.126749	-0.0110567	-0.0799866
-4926	1.811	22.747	0.0139946	0.201535	-0.00432755	0.112329	-0.00505727	-0.0562366
-4925	1.836	22.649	0.0139644	0.201822	0.00275577	0.089777	0.00110399	-0.0309975
-4924	1.854	22.536	0.0139307	0.20206	0.00957529	0.0608082	0.00728045	-0.00485972
-4923	1.867	22.431	0.0138935	0.202248	0.0156324	0.0275961	0.0133241	0.021561
-4922	1.875	22.325	0.0138528	0.202386	0.0204894	-0.0073923	0.0190892	0.0476383
-4921	1.878	22.236	0.0138087	0.202474	0.0238014	-0.0415816	0.0244355	0.07275
-4920	1.88	22.193	0.0137611	0.202513	0.0253408	-0.072479	0.0292323	0.0962933
-4919	1.88	22.22	0.01371	0.202503	0.0250134	-0.0978577	0.0333609	0.117699
-4918	1.875	22.303	0.0136557	0.202443	0.0228632	-0.115917	0.0367181	0.136445
-4917	1.868	22.361	0.0135979	0.202335	0.0190685	-0.125412	0.0392187	0.152071
-4916	1.861	22.462	0.0135368	0.202178	0.0139265	-0.125736	0.0407973	0.164187
-4915	1.848	22.512	0.0134724	0.201973	0.00783019	-0.116959	0.0414106	0.172485
-4914	1.835	22.545	0.0134048	0.20172	0.00123803	-0.0998128	0.041038	0.176745
-4913	1.822	22.563	0.0133339	0.201418	-0.00536077	-0.0756324	0.0396827	0.176845
-4912	1.811	22.574	0.0132598	0.201069	-0.0114829	-0.0462466	0.0373712	0.172758
-4911	1.802	22.582	0.0131825	0.200673	-0.0166865	-0.0138396	0.0341537	0.16456
-4910	1.794	22.575	0.0131021	0.20023	-0.0206034	0.0192133	0.030102	0.152422
-4909	1.784	22.55	0.0130186	0.19974	-0.0229655	0.0505217	0.0253086	0.136613
-4908	1.778	22.512	0.012932	0.199204	-0.0236226	0.0778538	0.0198843	0.117489
-4907	1.773	22.457	0.0128424	0.198621	-0.0225523	0.0992963	0.0139557	0.0954873
-4906	1.768	22.391	0.0127498	0.197994	-0.0198593	0.113388	0.00766229	0.0711159
-4905	1.762	22.306	0.0126542	0.19732	-0.0157662	0.119219	0.00115291	0.0449419
-4904	1.758	22.219	0.0125557	0.196603	-0.0105944	0.116487	-0.00541748	0.0175783
-4903	1.755	22.117	0.0124544	0.19584	-0.00473948	0.105508	-0.0118917	-0.0103309
-4902	1.751	22.04	0.0123502	0.195034	0.00135981	0.087184	-0.018114	-0.0381254
-4901	1.737	21.964	0.0122433	0.194184	0.00725436	0.0629287	-0.023934	-0.0651448
-4900	1.729	21.91	0.0121336	0.193291	0.0125181	0.034555	-0.0292101	-0.090744
-4899	1.723	21.859	0.0120212	0.192355	0.0167792	0.00413829	-0.0338133	-0.114309
-4898	1.717	21.811	0.0119062	0.191378	0.0197461	-0.0261364	-0.0376299	-0.135271
-4897	1.711	21.756	0.0117885	0.190358	0.0212278	-0.0541332	-0.0405648	-0.153121
-4896	1.707	21.711	0.0116683	0.189297	0.0211458	-0.077916	-0.0425435	-0.167424
-4895	1.704	21.684	0.0115456	0.188196	0.0195378	-0.0958825	-0.0435142	-0.177823
-4894	1.703	21.676	0.0114204	0.187054	0.016552	-0.106871	-0.0434491	-0.184057
-4893	1.704	21.682	0.0112928	0.185873	0.0124346	-0.110233	-0.0423452	-0.185962
-4892	1.706	21.699	0.0111628	0.184652	0.00750898	-0.105868	-0.0402244	-0.183475
-4891	1.709	21.719	0.0110305	0.183393	0.00215043	-0.0942193	-0.0371333	-0.176638
-4890	1.713	21.75	0.010896	0.182096	-0.00324271	-0.0762302	-0.033142	-0.165598
-4889	1.717	21.789	0.0107592	0.180762	-0.00827886	-0.0532662	-0.0283423	-0.150602
-4888	1.722	21.839	0.0106202	0.179391	-0.0126018	-0.0270103	-0.0228461	-0.131991
-4887	1.728	21.899	0.0104792	0.177983	-0.0159161	0.000662216	-0.0167825	-0.110196
-4886	1.734	21.96	0.0103361	0.17654	-0.0180071	0.0278185	-0.0102946	-0.0857209
-4885	1.741	22.031	0.010191	0.175062	-0.0187549	0.0526036	-0.00353634	-0.0591397
-4884	1.749	22.106	0.0100439	0.173549	-0.0181403	0.073367	0.00333119	-0.0310761
-4883	1.766	22.212	0.00989495	0.172003	-0.0162439	0.0887709	0.0101437	-0.00219153
-4882	1.779	22.308	0.00974414	0.170423	-0.0132372	0.0978742	0.0167376	0.0268308
-4881	1.792	22.396	0.00959155	0.168811	-0.0093676	0.100186	0.022954	0.0553025
-4880	1.801	22.449	0.00943722	0.167167	-0.00493809	0.0956899	0.0286425	0.0825461
-4879	1.81	22.486	0.00928122	0.165492	-0.000283297	0.0848277	0.0336647	0.107911
-4878	1.82	22.515	0.0091236	0.163787	0.00425585	0.0684617	0.037898	0.130791
-4877	1.829	22.527	0.00896441	0.162051	0.00835728	0.0478028	0.0412382	0.150636
-4876	1.836	22.528	0.00880372	0.160286	0.0117408	0.0243203	0.0436024	0.166966
-4875	1.843	22.519	0.00864158	0.158493	0.0141871	-0.000363971	0.0449306	0.179385
-4874	1.849	22.508	0.00847805	0.156672	0.015552	-0.0245875	0.0451879	0.18759
-4873	1.852	22.49	0.00831318	0.154824	0.015774	-0.0467585	0.0443647	0.191375
-4872	1.854	22.465	0.00814704	0.152949	0.0148765	-0.0654593	0.0424777	0.190641
-4871	1.853	22.437	0.00797968	0.151049	0.0129625	-0.079534	0.039569	0.185395
-4870	1.849	22.41	0.00781116	0.149124	0.0102044	-0.0881568	0.0357055	0.175753
-4869	1.841	22.387	0.00764153	0.147174	0.0068289	-0.0908762	0.0309773	0.161934
-4868	1.83	22.368	0.00747087	0.145201	0.00309839	-0.0876336	0.0254956	0.144258
-4867	1.819	22.355	0.00729922	0.143206	-0.000709658	-0.0787559	0.0193898	0.123139
-4866	1.805	22.35	0.00712664	0.141188	-0.00432336	-0.0649235	0.0128049	0.0990709
-4865	1.79	22.342	0.0069532	0.139148	-0.007496	-0.0471177	0.00589776	0.0726209
-4864	1.775	22.343	0.00677895	0.137089	-0.0100228	-0.0265497	-0.00116657	0.0444132
-4863	1.762	22.339	0.00660395	0.135009	-0.0117539	-0.00457828	-0.0082189	0.015115
-4862	1.751	22.332	0.00642827	0.13291	-0.012603	0.0173786	-0.0150899	-0.0145795
-4861	1.741	22.323	0.00625195	0.130793	-0.01255	0.037934	-0.0216141	-0.0439655
-4860	1.735	22.31	0.00607505	0.128658	-0.0116402	0.0558165	-0.0276342	-0.0723446
-4859	1.731	22.302	0.00589765	0.126506	-0.00997705	0.0699457	-0.0330045	-0.0990415
-4858	1.73	22.296	0.00571979	0.124338	-0.00771199	0.0794931	-0.0375946	-0.12342
-4857	1.73	22.277	0.00554153	0.122155	-0.00503114	0.0839269	-0.0412928	-0.144899
-4856	1.732	22.241	0.00536293	0.119957	-0.0021399	0.0830377	-0.0440083	-0.162964
-4855	1.734	22.166	0.00518406	0.117745	0.0007528	0.0769438	-0.0456742	-0.177185
-4854	1.734	22.061	0.00500496	0.11552	0.00344976	0.0660784	-0.0462484	-0.187219
-4853	1.727	21.937	0.00482569	0.113283	0.00577888	0.0511579	-0.0457151	-0.192825
-4852	1.722	21.825	0.00464632	0.111034	0.00760395	0.0331348	-0.0440853	-0.193868
-4851	1.721	21.72	0.0044669	0.108774	0.00883203	0.0131386	-0.0413963	-0.190319
-4850	1.722	21.659	0.00428749	0.106504	0.0094173	-0.00759328	-0.0377109	-0.182261
-4849	1.724	21.632	0.00410814	0.104225	0.00936097	-0.0277884	-0.0331162	-0.169883
-4848	1.727	21.638	0.00392892	0.101937	0.00870794	-0.0462144	-0.0277211	-0.153479
-4847	1.731	21.666	0.00374986	0.099641	0.00754033	-0.0617495	-0.0216543	-0.133436
-4846	1.735	21.714	0.00357105	0.097338	0.00596884	-0.0734482	-0.0150606	-0.110232
-4845	1.738	21.772	0.00339252	0.0950287	0.00412267	-0.0805945	-0.00809784	-0.0844179
-4844	1.742	21.86	0.00321433	0.0927136	0.0021389	-0.0827439	-0.000932935	-0.0566068
-4843	1.746	21.968	0.00303654	0.0903937	0.000152273	-0.0797496	0.00626207	-0.0274607
-4842	1.751	22.071	0.0028592	0.0880696	-0.00171398	-0.0717717	0.0133142	0.00232687
-4841	1.757	22.159	0.00268237	0.085742	-0.00335553	-0.0592701	0.0200536	0.0320473
-4840	1.773	22.247	0.0025061	0.0834117	-0.00469216	-0.04298	0.0263179	0.0609934
-4839	1.777	22.287	0.00233043	0.0810794	-0.0056707	-0.0238714	0.0319558	0.0884769
-4838	1.782	22.317	0.00215544	0.0787458	-0.00626546	-0.00309518	0.0368312	0.113844
-4837	1.787	22.344	0.00198115	0.0764116	-0.00647674	0.0180824	0.040826	0.136493
-4836	1.792	22.363	0.00180764	0.0740775	-0.00632736	0.038353	0.0438434	0.155886
-4835	1.799	22.391	0.00163494	0.0717443	-0.00585814	0.0564436	0.0458098	0.171563
-4834	1.807	22.422	0.00146311	0.0694127	-0.00512257	0.0711933	0.0466771	0.183154
-4833	1.814	22.455	0.0012922	0.0670833	-0.0041814	0.0816264	0.0464237	0.190387
-4832	1.821	22.49	0.00112225	0.0647568	-0.00309763	0.0870153	0.0450549	0.193093
-4831	1.827	22.526	0.000953319	0.0624339	-0.00193232	0.0869313	0.042603	0.191213
-4830	1.83	22.551	0.000785449	0.0601153	-0.000741407	0.0812787	0.0391263	0.184796
-4829	1.831	22.564	0.000618688	0.0578017	0.000426131	0.0703094	0.0347082	0.173999
-4828	1.829	22.569	0.000453083	0.0554937	0.00152903	0.0546171	0.0294544	0.159087
-4827	1.826	22.572	0.000288679	0.0531919	0.00253343	0.0351094	0.0234913	0.140419
-4826	1.822	22.567	0.000125521	0.0508971	0.00341176	0.0129602	0.0169621	0.118445
-4825	1.814	22.548	-3.63455e-05	0.0486099	0.00414133	-0.0104575	0.0100241	0.0936948
-4824	1.805	22.512	-0.000196878	0.0463309	0.00470277	-0.0336526	0.00284426	0.0667617
-4823	1.795	22.458	-0.000356034	0.0440607	0.00507889	-0.055109	-0.00440444	0.0382916
-4822	1.783	22.385	-0.00051377	0.0418	0.00525406	-0.0733824	-0.0115473	0.00896609
-4821	1.771	22.304	-0.000670046	0.0395494	0.00521448	-0.0871969	-0.0184121	-0.020514
-4820	1.761	22.232	-0.00082482	0.0373094	0.0049492	-0.0955342	-0.0248333	-0.0494451
-4819	1.754	22.171	-0.000978054	0.0350807	0.00445196	-0.0977087	-0.0306561	-0.077138
-4818	1.749	22.107	-0.00112971	0.0328639	0.00372357	-0.0934241	-0.0357401	-0.102934
-4817	1.744	22.056	-0.00127974	0.0306596	0.00277455	-0.0828056	-0.0399626	-0.126223
-4816	1.74	22.01	-0.00142812	0.0284682	0.00162758	-0.0664051	-0.0432219	-0.146452
-4815	1.73	21.96	-0.00157481	0.0262905	0.000319403	-0.0451785	-0.0454394	-0.163147
-4814	1.725	21.938	-0.00171977	0.0241269	-0.00109832	-0.0204342	-0.0465619	-0.175916
-4813	1.724	21.929	-0.00186297	0.0219779	-0.0025594	0.00624461	-0.0465623	-0.184463
-4812	1.724	21.93	-0.00200437	0.0198442	-0.00398516	0.0330981	-0.0454411	-0.188596
-4811	1.725	21.948	-0.00214394	0.0177262	-0.005288	0.058305	-0.0432254	-0.188226
-4810	1.727	21.985	-0.00228165	0.0156245	-0.00637655	0.0801048	-0.0399693	-0.183374
-4809	1.73	22.05	-0.00241746	0.0135395	-0.00716206	0.0969215	-0.0357516	-0.174167
-4808	1.733	22.13	-0.00255135	0.0114718	-0.00756555	0.107478	-0.0306747	-0.160837
-4807	1.738	22.214	-0.00268328	0.0094218	-0.00752524	0.110892	-0.0248613	-0.143715
-4806	1.747	22.299	-0.00281323	0.00739004	-0.00700352	0.106753	-0.0184524	-0.123222
-4805	1.758	22.353	-0.00294118	0.00537698	-0.00599278	0.095161	-0.011603	-0.0998561
-4804	1.763	22.376	-0.00306708	0.00338305	-0.00451939	0.0767384	-0.00447884	-0.0741863
-4803	1.769	22.384	-0.00319092	0.00140871	-0.00264546	0.0525991	0.0027478	-0.0468336
-4802	1.775	22.373	-0.00331267	-0.000545605	-0.000467714	0.0242857	0.00990221	-0.018458
-4801	1.782	22.355	-0.00343231	-0.00247948	0.00188653	-0.00632645	0.0168115	0.0102581
-4800	1.791	22.338	-0.00354981	-0.0043925	0.00426624	-0.0371526	0.0233089	0.038626
-4799	1.801	22.324	-0.00366515	-0.00628427	0.00650609	-0.0660396	0.0292377	0.0659674
-4798	1.813	22.313	-0.00377831	-0.00815438	0.00843796	-0.090917	0.0344548	0.091631
-4797	1.824	22.302	-0.00388927	-0.0100025	0.00990352	-0.109945	0.0388347	0.115008
-4796	1.834	22.285	-0.00399801	-0.0118282	0.0107671	-0.121654	0.0422723	0.135546
-4795	1.842	22.265	-0.00410451	-0.0136311	0.010928	-0.125055	0.0446851	0.152764
-4794	1.848	22.252	-0.00420875	-0.0154109	0.0103302	-0.119725	0.0460158	0.16626
-4793	1.85	22.255	-0.00431072	-0.0171673	0.00897046	-0.105852	0.0462332	0.175726
-4792	1.848	22.271	-0.0044104	-0.0189	0.00690175	-0.0842356	0.0453331	0.18095
-4791	1.841	22.3	-0.00450778	-0.0206085	0.00423295	-0.0562459	0.0433384	0.181824
-4790	1.832	22.338	-0.00460283	-0.0222927	0.00112415	-0.0237374	0.0402986	0.178343
-4789	1.819	22.371	-0.00469556	-0.0239522	-0.00222241	0.0110709	0.0362884	0.170609
-4788	1.802	22.391	-0.00478594	-0.0255868	-0.00557526	0.0457475	0.0314059	0.158826
-4787	1.785	22.41	-0.00487397	-0.0271962	-0.00868963	0.0778178	0.0257704	0.143293
-4786	1.768	22.418	-0.00495963	-0.0287801	-0.0113253	0.104942	0.0195193	0.124399
-4785	1.754	22.43	-0.00504292	-0.0303383	-0.0132654	0.125087	0.0128046	0.102614
-4784	1.744	22.449	-0.00512383	-0.0318705	-0.0143336	0.136678	0.00578973	0.0784728
-4783	1.736	22.461	-0.00520235	-0.0333766	-0.0144103	0.138726	-0.0013551	0.0525669
-4782	1.732	22.477	-0.00527847	-0.0348563	-0.013444	0.130906	-0.00845654	0.025527
-4781	1.73	22.479	-0.0053522	-0.0363095	-0.0114588	0.1136	-0.0153425	-0.00199117
-4780	1.729	22.448	-0.00542351	-0.0377358	-0.00855633	0.0878799	-0.0218465	-0.0293234
-4779	1.731	22.379	-0.00549242	-0.0391353	-0.00491131	0.0554452	-0.0278113	-0.0558129
-4778	1.735	22.266	-0.00555891	-0.0405076	-0.000761796	0.0185114	-0.033093	-0.080826
-4777	1.739	22.126	-0.00562299	-0.0418527	0.00360612	-0.020341	-0.0375645	-0.103768
-4776	1.734	22.002	-0.00568466	-0.0431704	0.00787798	-0.0583465	-0.0411187	-0.124096
-4775	1.735	21.929	-0.00574391	-0.0444606	0.0117336	-0.0927528	-0.0436705	-0.141333
-4774	1.74	21.861	-0.00580074	-0.0457232	0.0148711	-0.121021	-0.0451598	-0.155081
-4773	1.744	21.815	-0.00585516	-0.046958	0.0170306	-0.141013	-0.0455519	-0.165024
-4772	1.748	21.788	-0.00590718	-0.0481649	0.0180155	-0.151156	-0.0448391	-0.170944
-4771	1.753	21.789	-0.00595678	-0.0493439	0.0177099	-0.150566	-0.0430404	-0.172718
-4770	1.755	21.816	-0.00600399	-0.050495	0.0160904	-0.139123	-0.0402013	-0.170326
-4769	1.759	21.866	-0.0060488	-0.0516179	0.0132314	-0.117494	-0.0363923	-0.163848
-4768	1.761	21.953	-0.00609122	-0.0527127	0.00930276	-0.0870945	-0.0317076	-0.153462
-4767	1.76	22.101	-0.00613125	-0.0537794	0.0045606	-0.0499993	-0.0262625	-0.13944
-4766	1.767	22.257	-0.00616891	-0.0548179	-0.00066922	-0.00880086	-0.0201904	-0.122142
-4765	1.77	22.346	-0.0062042	-0.0558282	-0.00601333	0.0335727	-0.0136399	-0.102003
-4764	1.77	22.404	-0.00623713	-0.0568102	-0.0110776	0.0740661	-0.00677105	-0.0795272
-4763	1.769	22.445	-0.00626771	-0.0577641	-0.0154761	0.109718	0.000248741	-0.05527
-4762	1.771	22.472	-0.00629596	-0.0586897	-0.0188608	0.137879	0.00724863	-0.029829
-4761	1.775	22.496	-0.00632188	-0.0595872	-0.020949	0.156409	0.0140585	-0.00382649
-4760	1.78	22.52	-0.0063455	-0.0604565	-0.0215466	0.163843	0.0205133	0.0221049
-4759	1.788	22.513	-0.00636681	-0.0612977	-0.0205656	0.159503	0.0264566	0.0473379
-4758	1.797	22.557	-0.00638583	-0.0621108	-0.0180341	0.143563	0.0317451	0.0712656
-4757	1.809	22.569	-0.00640259	-0.062896	-0.0140971	0.117042	0.0362512	0.0933162
-4756	1.822	22.569	-0.00641709	-0.0636532	-0.00900951	0.0817462	0.039867	0.112967
-4755	1.832	22.535	-0.00642935	-0.0643826	-0.00311949	0.0401405	0.0425063	0.129756
-4754	1.838	22.475	-0.00643939	-0.0650842	0.0031549	-0.00481997	0.0441067	0.143294
-4753	1.843	22.385	-0.00644723	-0.0657582	0.00935555	-0.0499016	0.0446315	0.153273
-4752	1.844	22.265	-0.00645288	-0.0664047	0.0150178	-0.091826	0.0440699	0.159474
-4751	1.84	22.156	-0.00645637	-0.0670237	0.0197052	-0.127509	0.0424379	0.161769
-4750	1.836	22.097	-0.00645771	-0.0676155	0.0230435	-0.154289	0.0397773	0.160129
-4749	1.831	22.082	-0.00645692	-0.0681801	0.0247503	-0.170127	0.0361551	0.154618
-4748	1.826	22.098	-0.00645403	-0.0687177	0.0246585	-0.17376	0.0316614	0.145395
-4747	1.819	22.141	-0.00644906	-0.0692285	0.0227323	-0.164807	0.0264074	0.13271
-4746	1.812	22.175	-0.00644202	-0.0697125	0.0190724	-0.143799	0.0205226	0.116893
-4745	1.803	22.273	-0.00643295	-0.0701701	0.0139123	-0.112156	0.0141518	0.0983498
-4744	1.793	22.357	-0.00642186	-0.0706013	0.00760343	-0.0720857	0.00745109	0.0775503
-4743	1.781	22.443	-0.00640878	-0.0710064	0.000591429	-0.0264329	0.000584405	0.0550158
-4742	1.769	22.509	-0.00639373	-0.0713856	-0.00661521	0.0215236	-0.0062806	0.0313071
-4741	1.758	22.554	-0.00637674	-0.0717389	-0.0134822	0.0683082	-0.0129767	0.0070096
-4740	1.747	22.573	-0.00635784	-0.0720668	-0.0194891	0.1105	-0.0193411	-0.0172803
-4739	1.738	22.561	-0.00633704	-0.0723694	-0.0241689	0.144987	-0.0252193	-0.0409705
-4738	1.73	22.523	-0.00631439	-0.0726468	-0.0271444	0.169192	-0.0304694	-0.0634873
-4737	1.722	22.463	-0.0062899	-0.0728994	-0.0281585	0.18127	-0.0349646	-0.0842895
-4736	1.718	22.395	-0.0062636	-0.0731274	-0.0270962	0.180248	-0.0385971	-0.102881
-4735	1.717	22.339	-0.00623551	-0.073331	-0.0239958	0.166102	-0.0412803	-0.118825
-4734	1.718	22.298	-0.00620568	-0.0735105	-0.0190496	0.139768	-0.042951	-0.131749
-4733	1.722	22.244	-0.00617413	-0.0736662	-0.012592	0.103081	-0.0435706	-0.141359
-4732	1.729	22.166	-0.00614088	-0.0737982	-0.00507735	0.0586448	-0.0431266	-0.147445
-4731	1.737	22.08	-0.00610597	-0.073907	0.00295206	0.00964772	-0.0416323	-0.149882
-4730	1.744	22.013	-0.00606942	-0.0739927	0.0109053	-0.0403657	-0.0391264	-0.148638
-4729	1.743	21.965	-0.00603127	-0.0740556	0.0181862	-0.0877532	-0.0356726	-0.143771
-4728	1.754	21.934	-0.00599155	-0.0740961	0.0242385	-0.129041	-0.0313573	-0.135425
-4727	1.763	21.909	-0.00595029	-0.0741144	0.028588	-0.161178	-0.0262878	-0.123831
-4726	1.773	21.899	-0.00590751	-0.0741109	0.0308803	-0.181764	-0.0205897	-0.109297
-4725	1.782	21.904	-0.00586326	-0.0740857	0.0309091	-0.18923	-0.0144036	-0.0922013
-4724	1.79	21.945	-0.00581757	-0.0740394	0.0286344	-0.182955	-0.00788147	-0.0729822
-4723	1.797	22.002	-0.00577046	-0.073972	0.0241886	-0.16332	-0.00118346	-0.0521271
-4722	1.802	22.091	-0.00572197	-0.0738841	0.0178691	-0.131685	0.00552653	-0.0301605
-4721	1.815	22.252	-0.00567213	-0.0737758	0.0101186	-0.0902948	0.0120846	-0.00763011
-4720	1.812	22.349	-0.00562097	-0.0736476	0.00149442	-0.0421193	0.0183311	0.0149062
-4719	1.805	22.388	-0.00556854	-0.0734997	-0.00737186	0.0093597	0.0241142	0.0368943
-4718	1.793	22.384	-0.00551486	-0.0733326	-0.0158208	0.0604015	0.0292937	0.0577977
-4717	1.783	22.365	-0.00545996	-0.0731464	-0.0232141	0.107279	0.0337447	0.0771105
-4716	1.774	22.345	-0.00540388	-0.0729417	-0.0289832	0.146551	0.0373603	0.0943694
-4715	1.769	22.35	-0.00534666	-0.0727186	-0.032673	0.175317	0.0400542	0.109165
-4714	1.767	22.369	-0.00528832	-0.0724776	-0.0339778	0.191431	0.0417628	0.121152
-4713	1.769	22.406	-0.0052289	-0.0722191	-0.0327664	0.193662	0.0424469	0.130057
-4712	1.776	22.456	-0.00516845	-0.0719433	-0.0290944	0.181791	0.0420924	0.135683
-4711	1.784	22.499	-0.00510698	-0.0716506	-0.0232031	0.156625	0.0407104	0.137918
-4710	1.793	22.522	-0.00504453	-0.0713414	-0.0155033	0.11995	0.0383373	0.136732
-4709	1.805	22.523	-0.00498115	-0.0710161	-0.00654704	0.0743992	0.0350336	0.132181
-4708	1.816	22.494	-0.00491686	-0.070675	0.00301203	0.0232632	0.0308825	0.124405
-4707	1.824	22.436	-0.0048517	-0.0703184	0.0124666	-0.0297452	0.0259874	0.113619
-4706	1.834	22.331	-0.00478571	-0.0699468	0.021108	-0.0807635	0.02047	0.100115
-4705	1.836	22.226	-0.00471891	-0.0695605	0.0282799	-0.126061	0.0144667	0.0842469
-4704	1.835	22.15	-0.00465135	-0.0691599	0.0334278	-0.162313	0.00812553	0.0664265
-4703	1.824	22.07	-0.00458305	-0.0687453	0.0361423	-0.186845	0.00160234	0.04711
-4702	1.81	22.005	-0.00451406	-0.0683171	0.0361916	-0.197831	-0.00494289	0.0267876
-4701	1.797	21.952	-0.0044444	-0.0678757	0.0335411	-0.194428	-0.01135	0.0059706
-4700	1.784	21.928	-0.00437412	-0.0674215	0.0283582	-0.176844	-0.0174628	-0.014821
-4699	1.772	21.949	-0.00430324	-0.0669548	0.0210022	-0.146323	-0.0231324	-0.0350719
-4698	1.76	21.994	-0.00423181	-0.066476	0.0119992	-0.10506	-0.0282214	-0.0542837
-4697	1.747	22.071	-0.00415985	-0.0659854	0.00200487	-0.0560375	-0.0326068	-0.0719878
-4696	1.732	22.183	-0.00408739	-0.0654836	-0.00824384	-0.00281574	-0.036183	-0.0877562
-4695	1.719	22.264	-0.00401449	-0.0649707	-0.017983	0.0507306	-0.0388649	-0.101212
-4694	1.708	22.301	-0.00394115	-0.0644472	-0.0264788	0.100694	-0.0405889	-0.11204
-4693	1.697	22.306	-0.00386743	-0.0639135	-0.0330833	0.143419	-0.0413155	-0.119989
-4692	1.69	22.29	-0.00379336	-0.0633699	-0.0372836	0.175773	-0.0410295	-0.124886
-4691	1.686	22.269	-0.00371896	-0.0628168	-0.038742	0.195373	-0.0397405	-0.126632
-4690	1.688	22.265	-0.00364427	-0.0622546	-0.037323	0.200764	-0.0374826	-0.125208
-4689	1.694	22.272	-0.00356933	-0.0616836	-0.0331058	0.191528	-0.0343136	-0.120674
-4688	1.704	22.29	-0.00349416	-0.0611042	-0.0263797	0.168313	-0.0303134	-0.113167
-4687	1.716	22.303	-0.0034188	-0.0605168	-0.0176251	0.132792	-0.025582	-0.102897
-4686	1.734	22.31	-0.00334328	-0.0599217	-0.0074785	0.0875385	-0.0202372	-0.0901415
-4685	1.761	22.307	-0.00326764	-0.0593192	0.00331332	0.0358423	-0.0144114	-0.0752381
-4684	1.785	22.265	-0.0031919	-0.0587099	0.0139488	-0.0185315	-0.00824828	-0.0585754
-4683	1.811	22.271	-0.0031161	-0.0580939	0.0236314	-0.0716169	-0.00189967	-0.0405828
-4682	1.836	22.305	-0.00304027	-0.0574717	0.0316289	-0.119537	0.00447859	-0.0217202
-4681	1.86	22.341	-0.00296444	-0.0568435	0.0373297	-0.158787	0.0107303	-0.0024657
-4680	1.878	22.358	-0.00288863	-0.0562099	0.0402892	-0.186493	0.0167028	0.0166961
-4679	1.89	22.355	-0.00281289	-0.055571	0.0402649	-0.200622	0.0222507	0.0352865
-4678	1.895	22.345	-0.00273723	-0.0549273	0.0372357	-0.200131	0.0272392	0.0528444
-4677	1.891	22.334	-0.0026617	-0.0542791	0.0314058	-0.185043	0.0315477	0.0689378
-4676	1.879	22.359	-0.00258631	-0.0536267	0.0231907	-0.156452	0.0350726	0.0831744
-4675	1.863	22.434	-0.0025111	-0.0529704	0.0131876	-0.116437	0.0377296	0.0952111
-4674	1.846	22.49	-0.0024361	-0.0523107	0.00213184	-0.0679137	0.0394559	0.104762
-4673	1.827	22.535	-0.00236133	-0.0516478	-0.00915704	-0.0144222	0.0402117	0.111606
-4672	1.809	22.583	-0.00228682	-0.050982	-0.0198366	0.040133	0.0399811	0.115592
-4671	1.796	22.627	-0.00221261	-0.0503137	-0.0291043	0.0917679	0.0387723	0.116639
-4670	1.782	22.654	-0.00213871	-0.0496431	-0.0362584	0.136711	0.0366175	0.114742
-4669	1.769	22.658	-0.00206515	-0.0489707	-0.0407509	0.171679	0.0335718	0.109971
-4668	1.76	22.646	-0.00199196	-0.0482967	-0.0422295	0.194119	0.0297123	0.102465
-4667	1.754	22.627	-0.00191917	-0.0476214	-0.040566	0.202391	0.0251354	0.0924334
-4666	1.753	22.605	-0.0018468	-0.0469451	-0.0358666	0.195894	0.0199552	0.0801451
-4665	1.757	22.597	-0.00177488	-0.0462681	-0.0284653	0.175107	0.0143001	0.0659254
-4664	1.765	22.599	-0.00170343	-0.0455907	-0.0189005	0.141551	0.00830964	0.0501455
-4663	1.779	22.604	-0.00163247	-0.0449132	-0.00787571	0.0976843	0.00213149	0.0332136
-4662	1.793	22.577	-0.00156203	-0.0442359	0.00379271	0.0467163	-0.00408265	0.015564
-4661	1.807	22.501	-0.00149213	-0.0435591	0.0152359	-0.00762492	-0.0101806	-0.00235381
-4660	1.816	22.436	-0.00142279	-0.042883	0.0255974	-0.0613665	-0.0160132	-0.0200863
-4659	1.817	22.338	-0.00135404	-0.0422079	0.0340978	-0.110582	-0.0214386	-0.0371875
-4658	1.817	22.231	-0.0012859	-0.041534	0.0400931	-0.151678	-0.0263249	-0.0532302
-4657	1.812	22.114	-0.00121839	-0.0408618	0.043124	-0.181659	-0.030554	-0.0678166
-4656	1.79	21.994	-0.00115152	-0.0401913	0.0429511	-0.198344	-0.0340239	-0.0805879
-4655	1.781	21.951	-0.00108533	-0.0395228	0.0395739	-0.200529	-0.0366518	-0.0912331
-4654	1.771	21.943	-0.00101983	-0.0388567	0.0332316	-0.18807	-0.0383755	-0.0994969
-4653	1.762	21.973	-0.000955037	-0.0381931	0.0243865	-0.161897	-0.0391552	-0.105185
-4652	1.755	22.04	-0.000890973	-0.0375322	0.0136899	-0.123941	-0.0389743	-0.10817
-4651	1.743	22.162	-0.000827655	-0.0368744	0.00193431	-0.0769938	-0.0378397	-0.108393
-4650	1.733	22.268	-0.000765102	-0.0362198	-0.0100057	-0.0245018	-0.0357816	-0.105865
-4649	1.73	22.354	-0.000703331	-0.0355686	-0.0212388	0.0296877	-0.0328528	-0.100666
-4648	1.732	22.43	-0.000642359	-0.0349211	-0.0309235	0.0816091	-0.0291273	-0.0929436
-4647	1.731	22.493	-0.000582202	-0.0342775	-0.0383314	0.127469	-0.0246984	-0.0829073
-4646	1.733	22.552	-0.000522875	-0.033638	-0.0429025	0.163924	-0.0196762	-0.0708248
-4645	1.737	22.587	-0.000464395	-0.0330027	-0.0442871	0.188326	-0.0141853	-0.0570134
-4644	1.745	22.604	-0.000406775	-0.0323719	-0.0423733	0.198915	-0.00836123	-0.0418323
-4643	1.754	22.598	-0.00035003	-0.0317458	-0.0372955	0.194945	-0.00234739	-0.0256737
-4642	1.764	22.576	-0.000294174	-0.0311246	-0.0294252	0.176739	0.00370854	-0.00895208
-4641	1.778	22.545	-0.000239219	-0.0305084	-0.0193437	0.145662	0.00965825	0.00790597
-4640	1.794	22.509	-0.00018518	-0.0298973	-0.00779917	0.104019	0.0153564	0.0244726
-4639	1.809	22.456	-0.000132067	-0.0292917	0.00434929	0.0548843	0.0206642	0.0403294
-4638	1.826	22.385	-7.98918e-05	-0.0286916	0.0161957	0.00187335	0.0254529	0.0550781
-4637	1.842	22.304	-2.86664e-05	-0.0280971	0.0268548	-0.0511229	0.0296064	0.0683505
-4636	1.852	22.244	2.15991e-05	-0.0275085	0.0355289	-0.100225	0.033025	0.0798171
-4635	1.86	22.204	7.08946e-05	-0.0269259	0.0415674	-0.141848	0.0356267	0.0891961
-4634	1.864	22.173	0.000119211	-0.0263495	0.0445156	-0.172967	0.0373501	0.0962593
-4633	1.865	22.15	0.000166538	-0.0257792	0.0441497	-0.191335	0.0381553	0.100839
-4632	1.859	22.125	0.000212869	-0.0252154	0.0404932	-0.195648	0.0380248	0.102829
-4631	1.847	22.103	0.000258194	-0.0246581	0.0338159	-0.185634	0.0369643	0.102191
-4630	1.834	22.114	0.000302507	-0.0241074	0.0246136	-0.162076	0.0350022	0.0989536
-4629	1.82	22.18	0.000345801	-0.0235635	0.0135714	-0.126746	0.0321886	0.0932089
-4628	1.803	22.267	0.00038807	-0.0230264	0.00151233	-0.0822744	0.0285947	0.0851135
-4627	1.785	22.332	0.000429306	-0.0224962	-0.0106641	-0.0319536	0.0243102	0.0748823
-4626	1.768	22.38	0.000469506	-0.0219731	-0.022049	0.0205066	0.0194417	0.0627835
-4625	1.753	22.414	0.000508664	-0.0214572	-0.0317928	0.0712529	0.0141098	0.0491312
-4624	1.739	22.436	0.000546775	-0.0209485	-0.0391681	0.116572	0.00844601	0.0342777
-4623	1.728	22.453	0.000583837	-0.020447	-0.0436248	0.153163	0.00258967	0.0186043
-4622	1.72	22.464	0.000619845	-0.019953	-0.0448309	0.17838	-0.00331556	0.00251156
-4621	1.716	22.468	0.000654796	-0.0194664	-0.0426974	0.190422	-0.00912517	-0.0135909
-4620	1.717	22.469	0.000688689	-0.0189873	-0.037385	0.188463	-0.0146974	-0.0292946
-4619	1.721	22.467	0.000721521	-0.0185158	-0.0292919	0.172709	-0.0198965	-0.0442027
-4618	1.728	22.453	0.000753292	-0.0180519	-0.0190239	0.14438	-0.0245966	-0.0579395
-4617	1.737	22.426	0.000783999	-0.0175956	-0.00734869	0.105612	-0.0286838	-0.0701605
-4616	1.749	22.356	0.000813643	-0.0171471	0.00486136	0.0593007	-0.0320599	-0.0805605
-4615	1.761	22.236	0.000842223	-0.0167064	0.016695	0.0088816	-0.0346441	-0.0888811
-4614	1.772	22.151	0.000869741	-0.0162734	0.02727	-0.041924	-0.0363753	-0.0949175
-4613	1.782	22.071	0.000896197	-0.0158483	0.0357994	-0.0893845	-0.0372133	-0.0985229
-4612	1.779	21.983	0.000921592	-0.015431	0.0416502	-0.130033	-0.0371398	-0.0996126
-4611	1.786	21.919	0.000945928	-0.0150215	0.0443906	-0.16092	-0.036159	-0.0981653
-4610	1.792	21.887	0.000969209	-0.01462	0.0438216	-0.179832	-0.0342971	-0.0942241
-4609	1.794	21.889	0.000991435	-0.0142263	0.0399921	-0.185445	-0.0316016	-0.0878947
-4608	1.794	21.914	0.00101261	-0.0138405	0.0331941	-0.177422	-0.0281407	-0.0793429
-4607	1.79	21.957	0.00103274	-0.0134625	0.0239411	-0.156433	-0.0240006	-0.0687901
-4606	1.784	22.029	0.00105183	-0.0130925	0.0129285	-0.124095	-0.0192841	-0.0565076
-4605	1.774	22.167	0.00106988	-0.0127303	0.000981662	-0.0828537	-0.0141079	-0.0428096
-4604	1.772	22.284	0.00108689	-0.012376	-0.0110065	-0.0357956	-0.00859954	-0.0280455
-4603	1.762	22.346	0.00110288	-0.0120296	-0.0221421	0.0135837	-0.00289424	-0.0125906
-4602	1.752	22.4	0.00111785	-0.0116909	-0.0315978	0.0616382	0.00286821	0.00316329
-4601	1.745	22.444	0.0011318	-0.0113601	-0.0386736	0.104842	0.00854699	0.0188174
-4600	1.741	22.473	0.00114473	-0.011037	-0.0428498	0.14005	0.0140037	0.0339763
-4599	1.741	22.481	0.00115667	-0.0107217	-0.0438245	0.164726	0.0191057	0.0482578
-4598	1.745	22.488	0.00116761	-0.010414	-0.041536	0.177124	0.0237294	0.0613027
-4597	1.757	22.492	0.00117757	-0.010114	-0.0361666	0.176419	0.0277631	0.0727831
-4596	1.767	22.476	0.00118654	-0.00982153	-0.0281276	0.162755	0.0311099	0.0824114
-4595	1.78	22.456	0.00119454	-0.00953665	-0.0180282	0.137232	0.0336897	0.0899468
-4594	1.799	22.436	0.00120158	-0.00925927	-0.00662914	0.101814	0.0354415	0.0952015
-4593	1.817	22.389	0.00120767	-0.00898932	0.00521498	0.0591852	0.0363247	0.0980452
-4592	1.838	22.31	0.00121281	-0.00872675	0.0166199	0.0125391	0.0363197	0.0984085
-4591	1.853	22.21	0.00121702	-0.00847149	0.0267379	-0.0346565	0.0354288	0.0962844
-4590	1.862	22.145	0.0012203	-0.00822348	0.0348212	-0.0789196	0.033676	0.091728
-4589	1.864	22.085	0.00122267	-0.00798263	0.0402772	-0.117011	0.0311061	0.0848557
-4588	1.862	22.04	0.00122413	-0.00774888	0.0427123	-0.146173	0.0277836	0.0758416
-4587	1.86	22.013	0.00122471	-0.00752215	0.0419601	-0.164327	0.0237914	0.0649137
-4586	1.846	21.986	0.0012244	-0.00730235	0.0380931	-0.170227	0.0192284	0.0523473
-4585	1.83	21.982	0.00122322	-0.00708941	0.0314157	-0.163542	0.0142072	0.0384587
-4584	1.811	22.007	0.00122118	-0.00688324	0.0224406	-0.144871	0.00885129	0.0235971
-4583	1.791	22.084	0.0012183	-0.00668374	0.0118489	-0.115698	0.00329188	0.00813572
-4582	1.769	22.173	0.00121459	-0.00649083	0.000438542	-0.0782679	-0.00233507	-0.00753749
-4581	1.749	22.236	0.00121005	-0.00630441	-0.0109359	-0.0354181	-0.00789232	-0.0230295
-4580	1.734	22.276	0.00120471	-0.00612438	-0.0214278	0.00963793	-0.0132447	-0.037952
-4579	1.719	22.288	0.00119857	-0.00595064	-0.0302615	0.0535522	-0.0182623	-0.0519312
-4578	1.709	22.3	0.00119165	-0.00578309	-0.0367897	0.0930914	-0.0228239	-0.0646169
-4577	1.702	22.299	0.00118396	-0.00562163	-0.0405417	0.125375	-0.0268193	-0.0756914
-4576	1.7	22.3	0.00117552	-0.00546614	-0.0412566	0.148088	-0.0301528	-0.0848774
-4575	1.703	22.311	0.00116633	-0.00531653	-0.0389021	0.159644	-0.0327447	-0.0919445
-4574	1.71	22.337	0.00115643	-0.00517267	-0.0336748	0.159299	-0.0345338	-0.0967156
-4573	1.72	22.368	0.00114581	-0.00503445	-0.0259847	0.147198	-0.0354784	-0.0990703
-4572	1.733	22.387	0.00113449	-0.00490177	-0.0164222	0.124356	-0.0355575	-0.0989489
-4571	1.75	22.369	0.00112249	-0.0047745	-0.00571318	0.0925738	-0.0347712	-0.096353
-4570	1.765	22.345	0.00110983	-0.00465252	0.00533652	0.0542972	-0.0331409	-0.0913459
-4569	1.778	22.329	0.00109651	-0.00453572	0.0159018	0.0124286	-0.030708	-0.0840508
-4568	1.792	22.31	0.00108256	-0.00442398	0.0252002	-0.029893	-0.0275336	-0.0746479
-4567	1.805	22.296	0.00106798	-0.00431716	0.03255	-0.0695281	-0.0236968	-0.0633696
-4566	1.815	22.277	0.0010528	-0.00421515	0.0374207	-0.10357	-0.0192924	-0.050495
-4565	1.823	22.262	0.00103702	-0.00411783	0.0394709	-0.129558	-0.0144286	-0.0363429
-4564	1.827	22.246	0.00102068	-0.00402505	0.0385727	-0.145657	-0.00922498	-0.0212638
-4563	1.826	22.224	0.00100377	-0.00393671	0.0348193	-0.150786	-0.00380862	-0.00563129
-4562	1.82	22.202	0.000986324	-0.00385266	0.0285159	-0.144693	0.00168832	0.0101671
-4561	1.814	22.237	0.000968349	-0.00377278	0.0201553	-0.127961	0.00713212	0.0257396
-4560	1.806	22.299	0.000949864	-0.00369694	0.0103792	-0.101959	0.0123907	0.0407
-4559	1.798	22.344	0.000930884	-0.00362501	-7.13239e-05	-0.0687279	0.0173367	0.0546769
-4558	1.792	22.386	0.000911427	-0.00355685	-0.0104119	-0.030824	0.0218508	0.0673233
-4557	1.79	22.444	0.000891509	-0.00349234	-0.0198741	0.00888016	0.0258244	0.0783244
-4556	1.788	22.496	0.000871146	-0.00343133	-0.0277629	0.0474123	0.0291623	0.0874064
-4555	1.786	22.535	0.000850355	-0.00337371	-0.0335076	0.0819237	0.031785	0.0943423
-4554	1.789	22.562	0.000829153	-0.00331933	-0.0367036	0.109901	0.0336305	0.0989582
-4553	1.791	22.582	0.000807555	-0.00326805	-0.0371407	0.129347	0.0346559	0.101137
-4552	1.794	22.587	0.000785579	-0.00321975	-0.0348168	0.13893	0.0348382	0.100822
-4551	1.797	22.597	0.000763241	-0.0031743	-0.0299359	0.138066	0.0341749	0.0980173
-4550	1.805	22.609	0.000740559	-0.00313155	-0.0228907	0.126961	0.0326842	0.0927887
-4549	1.815	22.626	0.000717548	-0.00309137	-0.0142306	0.106581	0.0304041	0.0852617
-4548	1.826	22.634	0.000694226	-0.00305363	-0.00461941	0.078571	0.0273918	0.0756182
-4547	1.834	22.627	0.00067061	-0.0030182	0.00521605	0.0451252	0.023722	0.0640925
-4546	1.843	22.596	0.000646715	-0.00298494	0.014541	0.00881228	0.0194851	0.050965
-4545	1.848	22.508	0.000622559	-0.00295372	0.0226678	-0.0276198	0.0147853	0.036556
-4544	1.849	22.489	0.000598159	-0.0029244	0.0290069	-0.0614527	0.00973745	0.0212173
-4543	1.846	22.459	0.000573531	-0.00289686	0.0331098	-0.0902007	0.00446468	0.00532388
-4542	1.84	22.435	0.000548692	-0.00287095	0.0347005	-0.111794	-0.000904765	-0.0107352
-4541	1.832	22.409	0.000523658	-0.00284656	0.0336946	-0.124728	-0.00624062	-0.0265668
-4540	1.819	22.372	0.000498446	-0.00282355	0.0302026	-0.128168	-0.0114137	-0.0417826
-4539	1.803	22.325	0.000473073	-0.00280179	0.0245192	-0.122003	-0.0162993	-0.0560092
-4538	1.788	22.275	0.000447554	-0.00278115	0.0170988	-0.106843	-0.0207797	-0.0688969
-4537	1.772	22.234	0.000421907	-0.0027615	0.00851902	-0.0839632	-0.0247474	-0.0801286
-4536	1.756	22.212	0.000396147	-0.00274272	-0.00056417	-0.055196	-0.0281077	-0.089427
-4535	1.743	22.22	0.000370291	-0.00272467	-0.00946671	-0.0227886	-0.0307806	-0.0965621
-4534	1.734	22.247	0.000344355	-0.00270725	-0.0175283	0.0107748	-0.0327032	-0.101356
-4533	1.728	22.283	0.000318356	-0.00269031	-0.0241614	0.0429627	-0.0338307	-0.103688
-4532	1.727	22.32	0.000292308	-0.00267374	-0.0288944	0.0713876	-0.0341377	-0.103498
-4531	1.727	22.357	0.000266228	-0.00265742	-0.0314052	0.0939838	-0.0336187	-0.100785
-4530	1.728	22.38	0.000240131	-0.00264122	-0.0315429	0.109157	-0.0322883	-0.095612
-4529	1.731	22.398	0.000214034	-0.00262503	-0.0293368	0.115899	-0.0301805	-0.0881007
-4528	1.735	22.403	0.000187952	-0.00260873	-0.0249908	0.113851	-0.027348	-0.0784298
-4527	1.741	22.397	0.0001619	-0.0025922	-0.0188657	0.103323	-0.0238611	-0.0668309
-4526	1.75	22.394	0.000135893	-0.00257533	-0.0114494	0.0852561	-0.0198054	-0.0535826
-4525	1.762	22.406	0.000109948	-0.00255801	-0.00331775	0.0611445	-0.0152804	-0.0390039
-4524	1.777	22.432	8.40774e-05	-0.00254011	0.00490964	0.0329103	-0.0103963	-0.0234463
-4523	1.793	22.458	5.8298e-05	-0.00252155	0.0126173	0.00275181	-0.00527205	-0.00728554
-4522	1.811	22.491	3.2624e-05	-0.00250219	0.0192398	-0.0270273	-3.17601e-05	0.00908764
-4521	1.828	22.512	7.06991e-06	-0.00248195	0.0243037	-0.0541946	0.00519777	0.025277
-4520	1.841	22.505	-1.83497e-05	-0.0024607	0.0274611	-0.0767563	0.0102904	0.0408902
-4519	1.847	22.462	-4.36205e-05	-0.00243836	0.0285138	-0.0931038	0.0151235	0.0555487
-4518	1.848	22.397	-6.87284e-05	-0.00241481	0.0274255	-0.102129	0.0195813	0.0688964
-4517	1.845	22.319	-9.36594e-05	-0.00238996	0.0243211	-0.103298	0.0235571	0.0806085
-4516	1.839	22.249	-0.0001184	-0.00236371	0.0194746	-0.0966831	0.0269561	0.0903997
-4515	1.831	22.224	-0.000142936	-0.00233597	0.0132849	-0.082942	0.0296979	0.0980305
-4514	1.825	22.258	-0.000167254	-0.00230664	0.00624373	-0.0632598	0.0317179	0.103313
-4513	1.818	22.311	-0.000191341	-0.00227562	-0.00110361	-0.0392475	0.0329693	0.106118
-4512	1.811	22.372	-0.000215184	-0.00224284	-0.0082006	-0.0128108	0.0334236	0.106371
-4511	1.803	22.419	-0.00023877	-0.00220819	-0.0145217	0.0140003	0.033072	0.104065
-4510	1.792	22.439	-0.000262085	-0.0021716	-0.0196115	0.0391509	0.0319248	0.0992502
-4509	1.78	22.435	-0.000285119	-0.00213297	-0.0231175	0.0607754	0.0300117	0.0920391
-4508	1.769	22.412	-0.000307857	-0.00209224	-0.024815	0.0773168	0.0273804	0.0826016
-4507	1.759	22.37	-0.000330289	-0.00204931	-0.0246204	0.0876385	0.0240962	0.0711615
-4506	1.75	22.324	-0.000352402	-0.00200412	-0.0225953	0.0911021	0.0202396	0.0579908
-4505	1.745	22.288	-0.000374184	-0.00195658	-0.0189377	0.0876056	0.0159049	0.0434033
-4504	1.745	22.267	-0.000395623	-0.00190662	-0.0139641	0.0775794	0.0111976	0.0277474
-4503	1.746	22.247	-0.00041671	-0.00185417	-0.00808248	0.0619413	0.00623164	0.011397
-4502	1.75	22.217	-0.000437431	-0.00179916	-0.00175916	0.0420158	0.00112723	-0.00525645
-4501	1.757	22.175	-0.000457777	-0.00174153	0.00451827	0.0194228	-0.0039926	-0.0218144
-4500	1.765	22.108	-0.000477736	-0.00168121	0.0102785	-0.00405324	-0.00900474	-0.0378799
-4499	1.772	22.029	-0.000497299	-0.00161813	0.0151022	-0.0266037	-0.013789	-0.0530677
-4498	1.779	21.996	-0.000516454	-0.00155224	0.0186525	-0.046536	-0.018231	-0.0670133
-4497	1.786	21.983	-0.000535192	-0.00148348	0.0206986	-0.0624001	-0.0222249	-0.0793813
-4496	1.79	21.975	-0.000553503	-0.00141179	0.0211307	-0.0730948	-0.0256759	-0.0898743
-4495	1.778	21.942	-0.000571377	-0.00133712	0.0199649	-0.0779438	-0.0285024	-0.0982391
-4494	1.777	21.955	-0.000588805	-0.00125942	0.0173386	-0.0767369	-0.0306382	-0.104274
-4493	1.773	21.968	-0.000605777	-0.00117863	0.0134965	-0.0697346	-0.0320338	-0.107831
-4492	1.768	21.992	-0.000622285	-0.00109472	0.00876877	-0.0576361	-0.0326576	-0.108824
-4491	1.76	22.047	-0.00063832	-0.00100763	0.00354297	-0.0415133	-0.0324965	-0.107225
-4490	1.75	22.143	-0.000653873	-0.000917329	-0.00176729	-0.0227186	-0.0315565	-0.103071
-4489	1.749	22.264	-0.000668937	-0.000823771	-0.00675523	-0.0027718	-0.0298621	-0.0964569
-4488	1.748	22.355	-0.000683502	-0.000726918	-0.0110521	0.0167616	-0.0274558	-0.0875389
-4487	1.747	22.443	-0.000697562	-0.000626735	-0.0143544	0.0343936	-0.0243972	-0.0765267
-4486	1.747	22.524	-0.000711108	-0.000523189	-0.0164458	0.0488275	-0.0207613	-0.0636807
-4485	1.749	22.573	-0.000724133	-0.000416247	-0.0172107	0.0590531	-0.0166368	-0.0493046
-4484	1.752	22.591	-0.00073663	-0.00030588	-0.01664	0.0644173	-0.0121237	-0.0337392
-4483	1.756	22.588	-0.000748592	-0.000192062	-0.0148287	0.0646649	-0.0073312	-0.0173534
-4482	1.764	22.566	-0.000760013	-7.4767e-05	-0.0119645	0.0599465	-0.00237483	-0.000535972
-4481	1.774	22.535	-0.000770886	4.60274e-05	-0.00831002	0.0507949	0.0026263	0.016314
-4480	1.786	22.502	-0.000781204	0.000170342	-0.00417979	0.0380712	0.00755232	0.0327963
-4479	1.8	22.469	-0.000790962	0.000298195	8.66209e-05	0.0228874	0.0122855	0.0485197
-4478	1.815	22.433	-0.000800153	0.000429603	0.00415221	0.00651047	0.0167131	0.0631104
-4477	1.829	22.409	-0.000808774	0.000564581	0.00770918	-0.00974193	0.02073	0.0762218
-4476	1.84	22.405	-0.000816817	0.00070314	0.0105023	-0.0246077	0.0242411	0.0875422
-4475	1.848	22.409	-0.000824278	0.000845292	0.0123473	-0.0369782	0.0271639	0.0968021
-4474	1.852	22.418	-0.000831152	0.000991043	0.0131429	-0.0459813	0.0294301	0.103781
-4473	1.85	22.429	-0.000837435	0.0011404	0.0128757	-0.0510427	0.0309872	0.108313
-4472	1.844	22.459	-0.000843121	0.00129337	0.0116181	-0.0519215	0.0317999	0.110289
-4471	1.835	22.5	-0.000848208	0.00144995	0.00951859	-0.0487182	0.0318509	0.109661
-4470	1.827	22.538	-0.00085269	0.00161015	0.00678709	-0.041854	0.0311411	0.106443
-4469	1.816	22.57	-0.000856564	0.00177395	0.0036751	-0.0320264	0.0296894	0.10071
-4468	1.806	22.598	-0.000859827	0.00194136	0.000453452	-0.0201423	0.0275326	0.0925976
-4467	1.798	22.625	-0.000862475	0.00211238	-0.00261078	-0.00723722	0.0247243	0.0822954
-4466	1.791	22.646	-0.000864506	0.00228699	-0.00527623	0.00561316	0.0213331	0.0700467
-4465	1.786	22.662	-0.000865916	0.00246519	-0.00734627	0.0173824	0.0174418	0.0561402
-4464	1.784	22.672	-0.000866702	0.00264696	-0.00868353	0.0271751	0.0131446	0.0409037
-4463	1.784	22.672	-0.000866863	0.0028323	-0.00921899	0.0342951	0.00854514	0.0246965
-4462	1.786	22.671	-0.000866396	0.00302118	-0.00895487	0.0382953	0.00375409	0.00790086
-4461	1.788	22.656	-0.000865299	0.0032136	-0.00796141	0.0390044	-0.00111377	-0.00908737
-4460	1.79	22.619	-0.000863571	0.00340953	-0.00636795	0.0365303	-0.00594213	-0.0258677
-4459	1.793	22.554	-0.000861209	0.00360896	-0.00434915	0.03124	-0.010616	-0.0420449
-4458	1.792	22.477	-0.000858213	0.00381185	-0.00210795	0.0237182	-0.0150243	-0.0572377
-4457	1.79	22.409	-0.000854581	0.00401821	0.000143546	0.0147092	-0.0190629	-0.0710885
-4456	1.785	22.347	-0.000850312	0.00422798	0.00220313	0.0050471	-0.0226365	-0.0832713
-4455	1.78	22.3	-0.000845406	0.00444116	0.00389619	-0.00441832	-0.0256613	-0.0934998
-4454	1.777	22.243	-0.000839862	0.00465772	0.00509027	-0.0128955	-0.028067	-0.101534
-4453	1.772	22.25	-0.000833679	0.00487762	0.00570546	-0.0197167	-0.029798	-0.107184
-4452	1.766	22.238	-0.000826858	0.00510083	0.00571968	-0.0243906	-0.0308151	-0.110319
-4451	1.761	22.253	-0.000819399	0.00532733	0.00516864	-0.0266378	-0.0310963	-0.110866
-4450	1.757	22.294	-0.000811302	0.00555708	0.00414044	-0.0264067	-0.0306369	-0.108812
-4449	1.756	22.345	-0.000802567	0.00579005	0.00276557	-0.0238684	-0.0294501	-0.104207
-4448	1.757	22.4	-0.000793195	0.00602619	0.0012032	-0.0193925	-0.0275665	-0.0971601
-4447	1.761	22.459	-0.000783187	0.00626549	-0.000374832	-0.0135056	-0.0250327	-0.0878376
-4446	1.767	22.51	-0.000772543	0.00650788	-0.00180093	-0.0068377	-0.0219112	-0.0764595
-4445	1.774	22.544	-0.000761266	0.00675335	-0.00292792	-6.01628e-05	-0.0182778	-0.0632938
-4444	1.782	22.558	-0.000749356	0.00700184	-0.00364305	0.0061774	-0.0142206	-0.0486504
-4443	1.791	22.557	-0.000736815	0.00725332	-0.0038785	0.0113068	-0.00983718	-0.0328736
-4442	1.8	22.544	-0.000723645	0.00750774	-0.00361751	0.0148915	-0.0052328	-0.016334
-4441	1.809	22.523	-0.000709847	0.00776507	-0.00289557	0.0166638	-0.000517508	0.000580242
-4440	1.817	22.498	-0.000695424	0.00802524	-0.00179662	0.0165444	0.00419634	0.0174725
-4439	1.825	22.472	-0.000680379	0.00828822	-0.000444507	0.014645	0.00879679	0.033947
-4438	1.83	22.447	-0.000664712	0.00855397	0.00100928	0.0112517	0.013175	0.0496182
-4437	1.832	22.424	-0.000648428	0.00882243	0.0024007	0.00679334	0.0172276	0.0641201
-4436	1.835	22.405	-0.000631528	0.00909356	0.00356943	0.0017957	0.0208596	0.077114
-4435	1.835	22.405	-0.000614017	0.0093673	0.00437507	-0.00317217	0.0239859	0.0882972
-4434	1.832	22.414	-0.000595896	0.00964361	0.00471146	-0.00755541	0.0265342	0.09741
-4433	1.829	22.438	-0.000577169	0.00992244	0.00451802	-0.0108688	0.0284457	0.104241
-4432	1.824	22.467	-0.00055784	0.0102037	0.00378684	-0.012745	0.0296772	0.108633
-4431	1.818	22.495	-0.000537912	0.0104874	0.00256492	-0.0129712	0.0302016	0.110486
-4430	1.811	22.514	-0.000517389	0.0107735	0.000951186	-0.0115109	0.0300087	0.10976
-4429	1.804	22.522	-0.000496274	0.0110618	-0.000911514	-0.00850768	0.0291056	0.106474
-4428	1.796	22.519	-0.000474572	0.0113525	-0.00284872	-0.00427238	0.0275158	0.100708
-4427	1.789	22.509	-0.000452287	0.0116453	-0.00467004	0.000746702	0.0252793	0.0926007
-4426	1.783	22.497	-0.000429424	0.0119402	-0.00618675	0.0060073	0.0224512	0.0823434
-4425	1.779	22.483	-0.000405985	0.0122372	-0.00722975	0.0109263	0.0191005	0.0701788
-4424	1.776	22.465	-0.000381977	0.0125363	-0.00766638	0.0149375	0.0153081	0.0563934
-4423	1.775	22.447	-0.000357404	0.0128373	-0.00741426	0.0175495	0.0111654	0.0413112
-4422	1.776	22.419	-0.000332271	0.0131403	-0.00645114	0.018396	0.00677154	0.025286
-4421	1.776	22.366	-0.000306583	0.0134451	-0.00481956	0.0172773	0.00223142	0.00869286
-4420	1.774	22.282	-0.000280344	0.0137516	-0.00262576	0.0141845	-0.00234705	-0.00808027
-4419	1.773	22.214	-0.000253561	0.01406	-3.28655e-05	0.00930789	-0.00685544	-0.0246421
-4418	1.769	22.143	-0.000226238	0.01437	0.00275131	0.00302559	-0.0111873	-0.0406067
-4417	1.764	22.076	-0.000198381	0.0146816	0.00549085	-0.00412568	-0.0152409	-0.0556032
-4416	1.761	22.018	-0.000169996	0.0149948	0.00794152	-0.0114958	-0.0189211	-0.0692837
-4415	1.758	21.997	-0.000141088	0.0153094	0.00987192	-0.0183784	-0.0221425	-0.0813317
-4414	1.756	22.015	-0.000111664	0.0156256	0.0110844	-0.0240755	-0.0248302	-0.0914695
-4413	1.754	22.053	-8.17285e-05	0.015943	0.0114337	-0.0279636	-0.0269228	-0.0994643
-4412	1.753	22.116	-5.12884e-05	0.0162619	0.0108418	-0.029555	-0.0283727	-0.105134
-4411	1.751	22.196	-2.03497e-05	0.0165819	0.00930797	-0.028549	-0.0291479	-0.108351
-4410	1.749	22.263	1.10812e-05	0.0169032	0.00691133	-0.0248684	-0.0292326	-0.109045
-4409	1.746	22.295	4.29979e-05	0.0172256	0.00380812	-0.0186763	-0.0286271	-0.107205
-4408	1.744	22.301	7.5394e-05	0.017549	0.000221423	-0.0103728	-0.0273481	-0.102879
-4407	1.742	22.288	0.000108263	0.0178735	-0.00357496	-0.000569021	-0.0254281	-0.0961714
-4406	1.742	22.271	0.000141597	0.018199	-0.00727741	0.00995701	-0.0229148	-0.0872443
-4405	1.745	22.271	0.000175391	0.0185253	-0.0105768	0.0203226	-0.0198696	-0.0763097
-4404	1.75	22.273	0.000209638	0.0188524	-0.0131839	0.0296135	-0.0163661	-0.0636259
-4403	1.757	22.284	0.000244329	0.0191803	-0.0148544	0.0369626	-0.0124886	-0.0494915
-4402	1.766	22.297	0.000279459	0.019509	-0.0154106	0.0416277	-0.00832996	-0.0342382
-4401	1.776	22.312	0.000315019	0.0198382	-0.0147589	0.0430618	-0.0039892	-0.0182228
-4400	1.786	22.319	0.000351004	0.0201681	-0.0129002	0.0409684	0.000430718	-0.00181908
-4399	1.796	22.32	0.000387404	0.0204985	-0.00993378	0.0353381	0.00482532	0.0145911
-4398	1.804	22.322	0.000424214	0.0208293	-0.00605227	0.0264614	0.00909114	0.0306267
-4397	1.811	22.322	0.000461424	0.0211606	-0.00152968	0.0149171	0.0131282	0.0459164
-4396	1.816	22.331	0.000499029	0.0214922	0.00329816	0.00153458	0.0168421	0.0601071
-4395	1.819	22.358	0.000537019	0.021824	0.0080586	-0.0126653	0.0201467	0.0728721
-4394	1.824	22.402	0.000575388	0.0221561	0.012371	-0.0265484	0.0229656	0.083919
-4393	1.826	22.451	0.000614127	0.0224884	0.0158771	-0.0389575	0.0252342	0.0929956
-4392	1.828	22.502	0.000653228	0.0228207	0.0182706	-0.0488082	0.0269013	0.0998967
-4391	1.829	22.554	0.000692684	0.0231531	0.0193231	-0.0551814	0.0279297	0.104468
-4390	1.828	22.594	0.000732486	0.0234855	0.0189051	-0.0574057	0.0282976	0.106609
-4389	1.827	22.625	0.000772626	0.0238178	0.0169995	-0.0551225	0.0279989	0.106277
-4388	1.825	22.65	0.000813096	0.02415	0.013706	-0.0483266	0.027043	0.103487
-4387	1.824	22.67	0.000853887	0.0244819	0.00923714	-0.0373801	0.0254549	0.0983097
-4386	1.822	22.676	0.000894992	0.0248136	0.00390467	-0.0229953	0.0232743	0.0908715
-4385	1.819	22.662	0.000936401	0.0251451	-0.00190231	-0.00619011	0.0205546	0.0813512
-4384	1.814	22.626	0.000978107	0.0254761	-0.00774575	0.0117849	0.0173618	0.0699752
-4383	1.807	22.541	0.0010201	0.0258067	-0.0131718	0.0295394	0.0137727	0.0570123
-4382	1.798	22.492	0.00106237	0.0261368	-0.0177463	0.045651	0.00987312	0.0427672
-4381	1.789	22.423	0.00110492	0.0264664	-0.0210889	0.0587786	0.00575582	0.0275732
-4380	1.782	22.384	0.00114772	0.0267954	-0.0229053	0.0677738	0.00151831	0.0117849
-4379	1.777	22.38	0.00119078	0.0271237	-0.0230116	0.0717782	-0.00273947	-0.00423076
-4378	1.776	22.412	0.00123408	0.0274513	-0.0213522	0.0703022	-0.0069175	-0.0201025
-4377	1.775	22.457	0.00127761	0.0277782	-0.0180074	0.0632753	-0.010918	-0.0354636
-4376	1.775	22.505	0.00132137	0.0281042	-0.0131904	0.0510648	-0.0146479	-0.0499605
-4375	1.774	22.53	0.00136535	0.0284293	-0.00723396	0.0344597	-0.0180206	-0.0632606
-4374	1.773	22.532	0.00140954	0.0287535	-0.000567685	0.0146208	-0.0209584	-0.0750604
-4373	1.772	22.516	0.00145392	0.0290767	0.00631332	-0.00700062	-0.0233941	-0.0850917
-4372	1.773	22.478	0.0014985	0.0293989	0.0128852	-0.0287693	-0.0252726	-0.0931284
-4371	1.772	22.411	0.00154325	0.02972	0.0186355	-0.0489899	-0.026552	-0.0989913
-4370	1.772	22.332	0.00158817	0.0300399	0.023103	-0.0660392	-0.0272045	-0.102552
-4369	1.773	22.266	0.00163326	0.0303586	0.0259146	-0.0784958	-0.0272174	-0.103736
-4368	1.774	22.203	0.0016785	0.0306761	0.0268164	-0.0852578	-0.0265929	-0.102523
-4367	1.775	22.149	0.00172388	0.0309922	0.0256956	-0.0856376	-0.025348	-0.0989498
-4366	1.775	22.099	0.00176939	0.031307	0.0225925	-0.0794268	-0.0235143	-0.0931066
-4365	1.776	22.07	0.00181502	0.0316203	0.0177006	-0.066925	-0.0211371	-0.0851358
-4364	1.776	22.062	0.00186077	0.0319322	0.0113551	-0.0489292	-0.0182741	-0.0752285
-4363	1.775	22.074	0.00190663	0.0322425	0.00400931	-0.0266842	-0.0149943	-0.06362
-4362	1.773	22.12	0.00195258	0.0325513	-0.00379693	-0.00179655	-0.0113759	-0.0505838
-4361	1.769	22.207	0.00199861	0.0328584	-0.0114777	0.0238822	-0.007505	-0.0364255
-4360	1.764	22.31	0.00204471	0.0331639	-0.0184449	0.0483933	-0.0034731	-0.0214755
-4359	1.759	22.387	0.00209089	0.0334676	-0.0241534	0.069821	0.000624903	-0.0060812
-4358	1.756	22.451	0.00213711	0.0337695	-0.0281436	0.0864418	0.00469294	0.00940108
-4357	1.755	22.518	0.00218338	0.0340696	-0.0300786	0.0968631	0.00863606	0.0246143
-4356	1.756	22.579	0.00222969	0.0343678	-0.0297721	0.100138	0.0123626	0.0392088
-4355	1.759	22.634	0.00227602	0.0346641	-0.0272052	0.09585	0.0157864	0.0528507
-4354	1.765	22.661	0.00232237	0.0349584	-0.0225312	0.0841537	0.0188286	0.0652294
-4353	1.774	22.684	0.00236872	0.0352507	-0.016067	0.0657781	0.0214198	0.0760643
-4352	1.786	22.698	0.00241506	0.0355408	-0.00827126	0.0419812	0.0235012	0.0851116
-4351	1.802	22.691	0.00246139	0.0358288	0.000287851	0.0144639	0.0250262	0.0921697
-4350	1.819	22.661	0.0025077	0.0361147	0.00897432	-0.0147515	0.0259616	0.0970835
-4349	1.837	22.604	0.00255396	0.0363983	0.0171317	-0.0434712	0.0262877	0.0997478
-4348	1.858	22.513	0.00260019	0.0366796	0.0241329	-0.0694945	0.0259995	0.10011
-4347	1.872	22.439	0.00264635	0.0369585	0.0294283	-0.0907835	0.025106	0.0981695
-4346	1.882	22.399	0.00269245	0.0372351	0.0325893	-0.105622	0.0236306	0.0939804
-4345	1.889	22.391	0.00273847	0.0375092	0.0333424	-0.112754	0.0216099	0.0876472
-4344	1.892	22.402	0.0027844	0.0377808	0.0315926	-0.111487	0.0190932	0.0793234
-4343	1.891	22.449	0.00283023	0.03805	0.0274335	-0.101759	0.0161411	0.0692079
-4342	1.887	22.52	0.00287595	0.0383165	0.0211429	-0.0841488	0.0128241	0.0575399
-4341	1.874	22.61	0.00292156	0.0385803	0.013164	-0.0598488	0.00922095	0.0445932
-4340	1.852	22.711	0.00296703	0.0388415	0.00407498	-0.0305809	0.00541664	0.0306701
-4339	1.827	22.769	0.00301236	0.0391	-0.00545389	0.00152446	0.00150054	0.016094
-4338	1.801	22.79	0.00305754	0.0393556	-0.0147093	0.0340845	-0.00243576	0.00120202
-4337	1.778	22.785	0.00310256	0.0396085	-0.0229887	0.0646416	-0.00630058	-0.0136629
-4336	1.757	22.763	0.00314741	0.0398584	-0.0296538	0.0908495	-0.0100043	-0.0281598
-4335	1.741	22.738	0.00319207	0.0401054	-0.0341795	0.110653	-0.0134615	-0.0419574
-4334	1.731	22.705	0.00323653	0.0403494	-0.0361957	0.122452	-0.0165926	-0.0547421
-4333	1.727	22.67	0.00328079	0.0405904	-0.0355171	0.125225	-0.0193263	-0.0662246
-4332	1.729	22.631	0.00332484	0.0408283	-0.0321596	0.118621	-0.0216005	-0.0761466
-4331	1.735	22.584	0.00336865	0.041063	-0.0263419	0.102992	-0.0233643	-0.0842868
-4330	1.746	22.563	0.00341223	0.0412946	-0.0184711	0.0793807	-0.0245786	-0.0904656
-4329	1.764	22.541	0.00345556	0.0415229	-0.00911434	0.0494473	-0.0252176	-0.094549
-4328	1.783	22.482	0.00349863	0.041748	0.00104198	0.0153546	-0.0252685	-0.0964516
-4327	1.806	22.456	0.00354143	0.0419697	0.011243	-0.0203893	-0.0247326	-0.0961384
-4326	1.828	22.469	0.00358394	0.042188	0.0207215	-0.0551169	-0.0236245	-0.0936252
-4325	1.847	22.47	0.00362617	0.0424028	0.0287559	-0.0862004	-0.0219724	-0.0889779
-4324	1.862	22.459	0.00366808	0.0426142	0.0347252	-0.111252	-0.0198166	-0.0823114
-4323	1.871	22.448	0.00370969	0.042822	0.038157	-0.128307	-0.0172091	-0.073786
-4322	1.872	22.444	0.00375096	0.0430262	0.0387651	-0.135979	-0.0142121	-0.0636039
-4321	1.869	22.452	0.0037919	0.0432268	0.0364728	-0.13357	-0.0108966	-0.0520046
-4320	1.861	22.472	0.00383249	0.0434237	0.0314209	-0.121132	-0.00734075	-0.0392587
-4319	1.844	22.534	0.00387272	0.0436168	0.0239597	-0.099475	-0.0036278	-0.0256621
-4318	1.827	22.633	0.00391257	0.0438061	0.0146246	-0.0701105	0.000155629	-0.0115289
-4317	1.807	22.673	0.00395205	0.0439916	0.00409719	-0.0351486	0.00392166	0.00281582
-4316	1.789	22.698	0.00399113	0.0441731	-0.00684397	0.00285563	0.00758317	0.0170436
-4315	1.774	22.713	0.00402981	0.0443506	-0.0173817	0.0410893	0.0110558	0.0308297
-4314	1.762	22.72	0.00406806	0.0445242	-0.0267211	0.0766912	0.01426	0.0438612
-4313	1.754	22.726	0.0041059	0.0446936	-0.0341498	0.106966	0.0171227	0.0558433
-4312	1.751	22.735	0.00414329	0.044859	-0.0390924	0.129591	0.0195789	0.0665066
-4311	1.753	22.736	0.00418023	0.0450201	-0.0411548	0.142791	0.0215735	0.0756126
-4310	1.759	22.734	0.00421671	0.045177	-0.0401561	0.145482	0.0230621	0.0829596
-4309	1.768	22.728	0.00425272	0.0453296	-0.0361434	0.137354	0.0240122	0.0883866
-4308	1.78	22.703	0.00428824	0.0454778	-0.0293909	0.118909	0.024404	0.091777
-4307	1.795	22.669	0.00432327	0.0456217	-0.0203808	0.091423	0.0242305	0.0930614
-4306	1.809	22.584	0.00435779	0.045761	-0.00976904	0.0568633	0.0234979	0.0922182
-4305	1.822	22.461	0.00439179	0.0458959	0.00166289	0.0177443	0.0222252	0.0892747
-4304	1.829	22.363	0.00442527	0.0460261	0.0130653	-0.023056	0.0204438	0.0843058
-4303	1.832	22.269	0.0044582	0.0461518	0.0235841	-0.0625083	0.0181967	0.0774322
-4302	1.832	22.173	0.00449058	0.0462727	0.0324243	-0.0976581	0.0155374	0.0688175
-4301	1.829	22.109	0.00452239	0.0463888	0.0389109	-0.125848	0.012529	0.0586644
-4300	1.811	22.05	0.00455363	0.0465002	0.0425402	-0.144919	0.00924188	0.0472097
-4299	1.803	22.049	0.00458429	0.0466067	0.0430189	-0.153376	0.00575296	0.0347188
-4298	1.793	22.059	0.00461435	0.0467082	0.0402877	-0.150506	0.00214336	0.0214799
-4297	1.784	22.107	0.00464379	0.0468048	0.0345276	-0.136435	-0.00150335	0.00779687
-4296	1.777	22.209	0.00467262	0.0468963	0.0261477	-0.112126	-0.00510306	-0.00601734
-4295	1.766	22.293	0.00470082	0.0469826	0.0157564	-0.0793145	-0.00857306	-0.019648
-4294	1.755	22.344	0.00472837	0.0470639	0.00411692	-0.0403806	-0.011834	-0.0327859
-4293	1.745	22.371	0.00475527	0.0471398	-0.00790891	0.0018218	-0.0148115	-0.0451338
-4292	1.737	22.395	0.00478151	0.0472105	-0.0194246	0.0441766	-0.0174382	-0.0564139
-4291	1.732	22.411	0.00480707	0.0472758	-0.0295661	0.0835359	-0.0196548	-0.0663735
-4290	1.731	22.425	0.00483194	0.0473357	-0.0375666	0.116956	-0.021412	-0.0747908
-4289	1.733	22.444	0.00485611	0.0473902	-0.0428149	0.141916	-0.0226709	-0.0814797
-4288	1.739	22.465	0.00487958	0.047439	-0.0449021	0.156513	-0.0234044	-0.0862942
-4287	1.746	22.48	0.00490232	0.0474823	-0.0436533	0.159601	-0.0235974	-0.0891313
-4286	1.756	22.497	0.00492433	0.0475199	-0.039142	0.150887	-0.0232474	-0.089933
-4285	1.769	22.503	0.0049456	0.0475518	-0.0316865	0.130954	-0.0223644	-0.0886879
-4284	1.782	22.488	0.00496612	0.0475779	-0.0218268	0.10122	-0.0209705	-0.085431
-4283	1.794	22.451	0.00498587	0.0475981	-0.0102857	0.0638429	-0.0190993	-0.0802427
-4282	1.806	22.4	0.00500485	0.0476124	0.00208434	0.0215559	-0.0167954	-0.073247
-4281	1.813	22.349	0.00502304	0.0476207	0.0143645	-0.0225287	-0.0141132	-0.0646083
-4280	1.82	22.314	0.00504044	0.0476229	0.025638	-0.0651512	-0.0111154	-0.0545277
-4279	1.822	22.265	0.00505702	0.0476191	0.0350587	-0.103147	-0.00787181	-0.0432384
-4278	1.822	22.21	0.00507279	0.047609	0.0419146	-0.13368	-0.00445756	-0.0310002
-4277	1.818	22.145	0.00508774	0.0475928	0.0456822	-0.15446	-0.000951448	-0.0180934
-4276	1.811	22.09	0.00510184	0.0475702	0.0460661	-0.163909	0.00256593	-0.00481265
-4275	1.806	22.076	0.0051151	0.0475412	0.0430221	-0.161285	0.00601399	0.00853991
-4274	1.803	22.117	0.00512749	0.0475058	0.0367622	-0.14674	0.00931403	0.0216614
-4273	1.802	22.211	0.00513902	0.0474639	0.0277389	-0.12131	0.012391	0.0342553
-4272	1.8	22.342	0.00514967	0.0474155	0.0166133	-0.0868397	0.0151752	0.0460376
-4271	1.8	22.454	0.00515942	0.0473604	0.00420578	-0.0458525	0.0176039	0.0567438
-4270	1.796	22.52	0.00516828	0.0472986	-0.00856423	-0.00136013	0.0196226	0.0661343
-4269	1.788	22.545	0.00517623	0.0472301	-0.0207468	0.0433573	0.0211865	0.0740002
-4268	1.78	22.542	0.00518326	0.0471547	-0.0314322	0.0849947	0.0222613	0.0801674
-4267	1.771	22.519	0.00518936	0.0470725	-0.0398193	0.120467	0.0228239	0.084501
-4266	1.764	22.495	0.00519452	0.0469833	-0.0452754	0.147139	0.0228629	0.0869075
-4265	1.757	22.477	0.00519874	0.0468871	-0.0473844	0.163022	0.0223791	0.0873376
-4264	1.755	22.486	0.005202	0.0467838	-0.0459782	0.16692	0.0213851	0.0857867
-4263	1.755	22.495	0.00520429	0.0466734	-0.0411504	0.158524	0.0199051	0.0822947
-4262	1.757	22.499	0.0052056	0.0465558	-0.0332498	0.138433	0.0179743	0.0769456
-4261	1.76	22.504	0.00520594	0.0464309	-0.0228554	0.108111	0.015638	0.069865
-4260	1.765	22.485	0.00520528	0.0462987	-0.0107333	0.0697826	0.0129507	0.0612172
-4259	1.77	22.44	0.00520361	0.0461591	0.0022193	0.0262659	0.00997465	0.0512015
-4258	1.775	22.357	0.00520094	0.0460121	0.0150412	-0.0192345	0.00677855	0.0400477
-4257	1.781	22.232	0.00519725	0.0458576	0.0267785	-0.0633643	0.00343584	0.0280106
-4256	1.788	22.115	0.00519253	0.0456954	0.036556	-0.102868	2.30807e-05	0.0153646
-4255	1.794	22.045	0.00518677	0.0455257	0.0436422	-0.134829	-0.00338179	0.00239679
-4254	1.802	22.025	0.00517997	0.0453483	0.0475046	-0.156887	-0.00670124	-0.0105987
-4253	1.809	22.027	0.00517212	0.0451631	0.0478497	-0.167412	-0.00985992	-0.0233281
-4252	1.815	22.062	0.00516321	0.0449702	0.044645	-0.165625	-0.0127864	-0.0355041
-4251	1.819	22.109	0.00515324	0.0447693	0.0381223	-0.151656	-0.0154145	-0.0468524
-4250	1.817	22.155	0.00514219	0.0445606	0.0287604	-0.126535	-0.0176855	-0.0571183
-4249	1.808	22.182	0.00513006	0.0443439	0.0172504	-0.0921117	-0.0195484	-0.0660716
-4248	1.794	22.206	0.00511684	0.0441191	0.00444381	-0.0509251	-0.0209619	-0.0735126
-4247	1.776	22.256	0.00510253	0.0438863	-0.00871003	-0.00601014	-0.021895	-0.0792757
-4246	1.756	22.336	0.00508712	0.0436454	-0.021235	0.0393245	-0.0223277	-0.0832337
-4245	1.74	22.389	0.0050706	0.0433963	-0.0322006	0.0817414	-0.0222513	-0.0853003
-4244	1.725	22.425	0.00505296	0.0431389	-0.0407913	0.118121	-0.0216688	-0.0854321
-4243	1.714	22.454	0.00503421	0.0428733	-0.0463675	0.145791	-0.0205945	-0.0836292
-4242	1.707	22.481	0.00501433	0.0425993	-0.0485132	0.162725	-0.0190541	-0.0799356
-4241	1.706	22.505	0.00499331	0.0423169	-0.0470668	0.167689	-0.0170836	-0.0744377
-4240	1.71	22.52	0.00497116	0.0420262	-0.0421337	0.160333	-0.0147286	-0.0672625
-4239	1.718	22.526	0.00494787	0.0417269	-0.0340783	0.141215	-0.0120434	-0.0585747
-4238	1.732	22.523	0.00492343	0.0414191	-0.0234969	0.111758	-0.00908977	-0.0485727
-4237	1.749	22.506	0.00489784	0.0411028	-0.0111735	0.0741439	-0.00593517	-0.0374845
-4236	1.773	22.476	0.00487109	0.0407779	0.00197843	0.0311525	-0.00265162	-0.0255621
-4235	1.801	22.394	0.00484319	0.0404443	0.0149841	-0.0140469	0.000686151	-0.013076
-4234	1.832	22.299	0.00481411	0.0401021	0.0268798	-0.0581281	0.00400236	-0.000309122
-4233	1.857	22.258	0.00478387	0.0397512	0.0367843	-0.0978546	0.00722188	0.0124496
-4232	1.885	22.239	0.00475246	0.0393915	0.0439647	-0.130317	0.0102719	0.024912
-4231	1.908	22.23	0.00471987	0.039023	0.0478905	-0.153148	0.0130837	0.0367965
-4230	1.924	22.234	0.0046861	0.0386457	0.0482731	-0.164692	0.0155939	0.0478353
-4229	1.925	22.244	0.00465116	0.0382596	0.0450868	-0.164131	0.0177463	0.0577796
-4228	1.916	22.259	0.00461502	0.0378646	0.0385705	-0.151537	0.0194928	0.0664059
-4227	1.9	22.277	0.00457771	0.0374607	0.02921	-0.127867	0.0207944	0.0735204
-4226	1.87	22.359	0.0045392	0.0370479	0.0177011	-0.0948902	0.0216226	0.0789635
-4225	1.839	22.427	0.00449951	0.0366261	0.00489807	-0.0550535	0.0219593	0.0826138
-4224	1.806	22.462	0.00445862	0.0361954	-0.00825008	-0.0113013	0.0217977	0.0843901
-4223	1.777	22.484	0.00441654	0.0357556	-0.0207703	0.0331438	0.0211423	0.0842537
-4222	1.751	22.505	0.00437327	0.0353069	-0.0317376	0.0750187	0.0200087	0.0822091
-4221	1.737	22.542	0.0043288	0.0348492	-0.0403437	0.11126	0.0184232	0.0783039
-4220	1.727	22.585	0.00428314	0.0343824	-0.0459568	0.139229	0.0164224	0.0726275
-4219	1.725	22.64	0.00423629	0.0339066	-0.0481678	0.156902	0.014052	0.0653093
-4218	1.73	22.7	0.00418824	0.0334217	-0.0468204	0.163022	0.0113663	0.0565158
-4217	1.742	22.768	0.004139	0.0329278	-0.0420222	0.157182	0.0084263	0.0464467
-4216	1.756	22.821	0.00408857	0.0324248	-0.0341358	0.139855	0.00529884	0.0353302
-4215	1.774	22.829	0.00403694	0.0319127	-0.0237514	0.112355	0.00205483	0.0234183
-4214	1.792	22.764	0.00398413	0.0313916	-0.0116423	0.0767392	-0.00123228	0.0109807
-4213	1.81	22.595	0.00393013	0.0308614	0.00129257	0.0356493	-0.00448817	-0.00170091
-4212	1.821	22.438	0.00387495	0.0303222	0.0140959	-0.00788094	-0.00763931	-0.0143396
-4211	1.831	22.305	0.00381858	0.0297739	0.0258232	-0.0506522	-0.0106146	-0.0266494
-4210	1.824	22.173	0.00376103	0.0292166	0.0356123	-0.0895348	-0.0133471	-0.0383518
-4209	1.829	22.11	0.00370231	0.0286502	0.0427474	-0.121698	-0.0157753	-0.0491822
-4208	1.828	22.075	0.00364242	0.0280749	0.046711	-0.144816	-0.0178447	-0.0588953
-4207	1.823	22.089	0.00358135	0.0274905	0.047222	-0.157238	-0.0195088	-0.0672717
-4206	1.813	22.115	0.00351912	0.0268972	0.0442555	-0.158103	-0.0207305	-0.0741217
-4205	1.797	22.134	0.00345574	0.026295	0.0380433	-0.147404	-0.0214825	-0.0792902
-4204	1.778	22.179	0.00339119	0.0256838	0.029056	-0.125978	-0.0217483	-0.0826603
-4203	1.765	22.294	0.0033255	0.0250637	0.0179673	-0.0954461	-0.0215222	-0.0841556
-4202	1.748	22.325	0.00325866	0.0244348	0.00560297	-0.0580874	-0.0208096	-0.0837421
-4201	1.731	22.331	0.00319069	0.0237971	-0.00712065	-0.0166696	-0.019627	-0.0814289
-4200	1.719	22.34	0.00312158	0.0231506	-0.0192649	0.0257571	-0.0180014	-0.0772681
-4199	1.711	22.353	0.00305135	0.0224954	-0.0299382	0.0660842	-0.0159696	-0.0713537
-4198	1.71	22.374	0.00298	0.0218314	-0.0383618	0.101374	-0.0135777	-0.0638193
-4197	1.713	22.401	0.00290755	0.0211588	-0.0439268	0.129072	-0.0108799	-0.0548352
-4196	1.721	22.427	0.00283398	0.0204777	-0.0462381	0.147196	-0.00793711	-0.0446045
-4195	1.733	22.448	0.00275933	0.0197879	-0.0451425	0.154473	-0.00481586	-0.0333588
-4194	1.746	22.457	0.00268359	0.0190897	-0.0407388	0.150432	-0.00158659	-0.0213526
-4193	1.764	22.464	0.00260677	0.0183831	-0.0333689	0.135431	0.00167784	-0.00885772
-4192	1.78	22.401	0.00252889	0.0176681	-0.0235913	0.11063	0.00490379	0.00384267
-4191	1.799	22.372	0.00244995	0.0169448	-0.0121386	0.0778957	0.00801853	0.0164607
-4190	1.817	22.33	0.00236996	0.0162132	0.000137698	0.0396662	0.0109518	0.0287102
-4189	1.831	22.321	0.00228893	0.0154736	0.0123307	-0.00123473	0.0136376	0.0403131
-4188	1.843	22.327	0.00220688	0.0147258	0.0235453	-0.041805	0.0160153	0.0510059
-4187	1.852	22.341	0.00212382	0.01397	0.0329642	-0.0790851	0.0180313	0.0605454
-4186	1.857	22.363	0.00203975	0.0132064	0.0399077	-0.110375	0.0196401	0.0687146
-4185	1.857	22.389	0.00195469	0.0124349	0.0438825	-0.133427	0.0208055	0.0753271
-4184	1.853	22.411	0.00186865	0.0116556	0.0446172	-0.146614	0.0215012	0.0802319
-4183	1.844	22.446	0.00178164	0.0108687	0.0420807	-0.149034	0.0217114	0.0833164
-4182	1.832	22.504	0.00169368	0.0100743	0.0364821	-0.14058	0.0214312	0.0845092
-4181	1.82	22.547	0.00160479	0.00927239	0.0282544	-0.12194	0.020667	0.0837818
-4180	1.807	22.561	0.00151497	0.00846315	0.0180203	-0.0945373	0.0194357	0.0811492
-4179	1.795	22.554	0.00142423	0.00764667	0.00654498	-0.0604282	0.0177651	0.0766697
-4178	1.783	22.527	0.0013326	0.00682305	-0.00532108	-0.0221421	0.0156925	0.0704434
-4177	1.774	22.491	0.00124009	0.00599242	-0.0167057	0.017504	0.0132646	0.0626101
-4176	1.766	22.449	0.00114671	0.0051549	-0.026779	0.0556138	0.010536	0.0533463
-4175	1.762	22.411	0.00105249	0.00431059	-0.0348145	0.0894232	0.00756797	0.0428613
-4174	1.76	22.386	0.000957424	0.00345963	-0.0402412	0.116501	0.00442735	0.0313919
-4173	1.758	22.357	0.000861545	0.00260214	-0.0426845	0.134924	0.00118485	0.019198
-4172	1.757	22.327	0.000764866	0.00173825	-0.0419917	0.143413	-0.00208649	0.00655584
-4171	1.758	22.299	0.000667404	0.000868103	-0.0382416	0.141422	-0.00531295	-0.00624767
-4170	1.761	22.277	0.000569177	-8.16774e-06	-0.031736	0.12917	-0.00842172	-0.0189217
-4169	1.764	22.263	0.000470202	-0.00089042	-0.0229759	0.107623	-0.0113426	-0.0311779
-4168	1.769	22.255	0.000370498	-0.00177851	-0.0126226	0.0784153	-0.0140097	-0.0427372
-4167	1.774	22.223	0.000270085	-0.00267229	-0.00144744	0.0437247	-0.0163625	-0.0533359
-4166	1.779	22.24	0.00016898	-0.0035716	0.00972553	0.00611166	-0.0183478	-0.062732
-4165	1.781	22.205	6.72042e-05	-0.00447629	0.0200809	-0.0316712	-0.0199204	-0.0707102
-4164	1.78	22.154	-3.52233e-05	-0.0053862	0.0288713	-0.0668804	-0.0210444	-0.0770875
-4163	1.779	22.111	-0.000138282	-0.00630118	0.0354718	-0.0969814	-0.0216941	-0.0817167
-4162	1.776	22.063	-0.000241951	-0.00722104	0.0394241	-0.11983	-0.0218543	-0.0844903
-4161	1.772	22.011	-0.00034621	-0.00814564	0.0404684	-0.133828	-0.0215209	-0.0853429
-4160	1.769	21.976	-0.000451038	-0.00907478	0.0385602	-0.138028	-0.0207008	-0.0842526
-4159	1.761	21.939	-0.000556412	-0.0100083	0.0338712	-0.132206	-0.0194119	-0.0812416
-4158	1.754	21.913	-0.000662311	-0.010946	0.026774	-0.116863	-0.0176828	-0.0763757
-4157	1.75	21.905	-0.000768713	-0.0118877	0.0178128	-0.0931857	-0.0155518	-0.0697634
-4156	1.746	21.902	-0.000875595	-0.0128333	0.00766125	-0.0629563	-0.0130666	-0.0615526
-4155	1.742	21.92	-0.000982933	-0.0137825	-0.0029282	-0.0284147	-0.0102828	-0.0519279
-4154	1.737	21.969	-0.0010907	-0.0147351	-0.0131804	0.00790604	-0.00726275	-0.0411066
-4153	1.733	22.04	-0.00119889	-0.015691	-0.0223544	0.0433664	-0.00407428	-0.0293332
-4152	1.729	22.104	-0.00130746	-0.0166499	-0.0297971	0.0754122	-0.000789129	-0.0168744
-4151	1.727	22.16	-0.00141639	-0.0176117	-0.0349898	0.101759	0.0025187	-0.00401295
-4150	1.724	22.207	-0.00152565	-0.0185762	-0.0375844	0.120554	0.00577457	0.00895889
-4149	1.723	22.252	-0.00163523	-0.019543	-0.0374264	0.130507	0.00890487	0.0217458
-4148	1.732	22.325	-0.0017451	-0.0205121	-0.0345638	0.130978	0.0118387	0.0340563
-4147	1.737	22.369	-0.00185523	-0.0214832	-0.0292402	0.122015	0.0145096	0.0456092
-4146	1.744	22.419	-0.00196559	-0.0224561	-0.0218751	0.104349	0.0168566	0.0561401
-4145	1.752	22.456	-0.00207617	-0.0234306	-0.01303	0.0793271	0.0188263	0.0654074
-4144	1.764	22.487	-0.00218693	-0.0244064	-0.00336617	0.0488171	0.0203734	0.0731978
-4143	1.779	22.501	-0.00229785	-0.0253834	0.0064055	0.0150618	0.0214622	0.0793315
-4142	1.796	22.492	-0.00240889	-0.0263612	0.0155767	-0.0194838	0.0220673	0.0836658
-4141	1.812	22.455	-0.00252005	-0.0273397	0.0234933	-0.0523316	0.022174	0.086099
-4140	1.829	22.378	-0.00263127	-0.0283186	0.029602	-0.0811401	0.021779	0.0865723
-4139	1.843	22.311	-0.00274255	-0.0292978	0.0334891	-0.103881	0.0208902	0.0850716
-4138	1.852	22.263	-0.00285385	-0.0302769	0.0349081	-0.118982	0.0195267	0.0816274
-4137	1.856	22.213	-0.00296514	-0.0312557	0.0337953	-0.125434	0.0177184	0.076315
-4136	1.86	22.19	-0.0030764	-0.0322339	0.0302709	-0.122858	0.0155051	0.069252
-4135	1.858	22.201	-0.00318759	-0.0332114	0.0246275	-0.111525	0.0129361	0.0605962
-4134	1.853	22.246	-0.00329869	-0.0341879	0.0173062	-0.0923318	0.0100686	0.050542
-4133	1.844	22.322	-0.00340967	-0.0351631	0.00886153	-0.0667252	0.00696698	0.0393161
-4132	1.833	22.478	-0.0035205	-0.0361367	-8.03033e-05	-0.0365963	0.00370077	0.0271721
-4131	1.818	22.63	-0.00363115	-0.0371086	-0.00886811	-0.00413873	0.000343514	0.0143852
-4130	1.797	22.706	-0.0037416	-0.0380785	-0.0168733	0.0283112	-0.00302903	0.00124561
-4129	1.776	22.724	-0.0038518	-0.039046	-0.0235349	0.0584433	-0.00634058	-0.0119477
-4128	1.755	22.708	-0.00396174	-0.040011	-0.028399	0.0841375	-0.00951602	-0.024894
-4127	1.737	22.665	-0.00407138	-0.0409731	-0.0311492	0.103613	-0.0124831	-0.0372976
-4126	1.724	22.612	-0.00418069	-0.0419322	-0.0316271	0.11555	-0.0151742	-0.0488747
-4125	1.72	22.584	-0.00428965	-0.0428879	-0.0298405	0.119181	-0.0175276	-0.0593596
-4124	1.723	22.582	-0.00439822	-0.04384	-0.0259597	0.114335	-0.0194892	-0.068511
-4123	1.733	22.591	-0.00450637	-0.0447882	-0.020302	0.101444	-0.0210136	-0.0761175
-4122	1.747	22.606	-0.00461407	-0.0457322	-0.0133056	0.0815051	-0.022065	-0.0820024
-4121	1.766	22.604	-0.0047213	-0.0466718	-0.00549584	0.0560036	-0.0226183	-0.0860279
-4120	1.786	22.542	-0.00482801	-0.0476067	0.00255428	0.0267997	-0.0226598	-0.0880984
-4119	1.807	22.442	-0.00493418	-0.0485365	0.0102666	-0.00400626	-0.022187	-0.0881623
-4118	1.826	22.381	-0.00503979	-0.0494612	0.0170992	-0.0342258	-0.0212093	-0.086214
-4117	1.842	22.342	-0.00514479	-0.0503803	0.0225844	-0.0617376	-0.0197475	-0.0822936
-4116	1.855	22.314	-0.00524916	-0.0512935	0.0263608	-0.0846364	-0.0178332	-0.076486
-4115	1.863	22.309	-0.00535287	-0.0522007	0.0281967	-0.101364	-0.0155088	-0.0689196
-4114	1.868	22.323	-0.00545588	-0.0531015	0.0280037	-0.110815	-0.0128256	-0.059763
-4113	1.866	22.354	-0.00555817	-0.0539957	0.0258396	-0.112408	-0.0098435	-0.0492214
-4112	1.857	22.396	-0.0056597	-0.0548829	0.021901	-0.106118	-0.00662937	-0.0375321
-4111	1.841	22.491	-0.00576044	-0.0557629	0.0165058	-0.0924728	-0.00325541	-0.0249591
-4110	1.823	22.592	-0.00586037	-0.0566354	0.0100678	-0.0725091	0.000202255	-0.0117869
-4109	1.802	22.632	-0.00595945	-0.0575001	0.00306454	-0.0476901	0.00366538	0.00168541
-4108	1.785	22.658	-0.00605765	-0.0583568	-0.00399766	-0.0197999	0.00705533	0.0151513
-4107	1.77	22.674	-0.00615493	-0.0592051	-0.0106209	0.00918591	0.0102949	0.0283037
-4106	1.76	22.652	-0.00625128	-0.0600448	-0.0163507	0.0372405	0.01331	0.040842
-4105	1.754	22.687	-0.00634665	-0.0608756	-0.0208067	0.0624272	0.0160315	0.0524787
-4104	1.754	22.7	-0.00644102	-0.0616972	-0.0237082	0.0830326	0.0183965	0.0629463
-4103	1.759	22.701	-0.00653436	-0.0625093	-0.0248907	0.0976826	0.0203501	0.0720032
-4102	1.766	22.699	-0.00662663	-0.0633117	-0.0243147	0.105432	0.0218466	0.0794395
-4101	1.777	22.682	-0.00671781	-0.0641041	-0.022065	0.105824	0.0228506	0.0850815
-4100	1.79	22.631	-0.00680787	-0.0648861	-0.018341	0.0989152	0.0233374	0.0887961
-4099	1.8	22.521	-0.00689677	-0.0656575	-0.0134398	0.0852637	0.0232943	0.0904936
-4098	1.807	22.363	-0.00698448	-0.0664181	-0.00773209	0.065884	0.0227206	0.0901302
-4097	1.809	22.222	-0.00707098	-0.0671675	-0.0016345	0.0421705	0.0216274	0.0877088
-4096	1.809	22.121	-0.00715624	-0.0679055	0.00442124	0.015797	0.0200378	0.0832793
-4095	1.807	22.047	-0.00724022	-0.0686318	0.0100187	-0.0114021	0.0179865	0.0769374
-4094	1.803	22.004	-0.00732291	-0.0693461	0.0147853	-0.0375595	0.0155183	0.0688226
-4093	1.798	22	-0.00740425	-0.0700481	0.0184167	-0.0609021	0.0126881	0.0591151
-4092	1.791	22.019	-0.00748424	-0.0707377	0.020696	-0.079871	0.00955907	0.048032
-4091	1.783	22.062	-0.00756284	-0.0714144	0.0215058	-0.0932238	0.00620142	0.0358222
-4090	1.773	22.139	-0.00764002	-0.0720781	0.0208329	-0.100114	0.00269082	0.0227609
-4089	1.762	22.21	-0.00771575	-0.0727285	0.0187659	-0.100145	-0.000893278	0.00914344
-4088	1.753	22.261	-0.00779	-0.0733652	0.0154858	-0.093385	-0.00446944	-0.00472125
-4087	1.747	22.294	-0.00786276	-0.0739882	0.0112505	-0.080363	-0.00795611	-0.0185178
-4086	1.743	22.324	-0.00793398	-0.074597	0.00637409	-0.0620215	-0.0112735	-0.0319317
-4085	1.742	22.344	-0.00800365	-0.0751914	0.00120417	-0.0396499	-0.0143452	-0.044656
-4084	1.744	22.356	-0.00807173	-0.0757712	-0.00390346	-0.0147927	-0.0171004	-0.0563987
-4083	1.747	22.357	-0.00813821	-0.0763361	-0.00860892	0.010857	-0.0194749	-0.0668893
-4082	1.752	22.348	-0.00820304	-0.0768859	-0.0126106	0.0355725	-0.0214132	-0.0758851
-4081	1.758	22.327	-0.00826621	-0.0774203	-0.0156642	0.0577084	-0.0228693	-0.0831767
-4080	1.764	22.298	-0.00832769	-0.0779391	-0.0175966	0.0758097	-0.0238081	-0.0885928
-4079	1.771	22.259	-0.00838746	-0.078442	-0.0183151	0.0887049	-0.0242063	-0.0920044
-4078	1.775	22.217	-0.00844549	-0.0789287	-0.0178104	0.0955806	-0.0240527	-0.0933276
-4077	1.778	22.192	-0.00850175	-0.0793992	-0.0161536	0.0960305	-0.0233485	-0.092526
-4076	1.778	22.177	-0.00855623	-0.079853	-0.0134891	0.090077	-0.0221078	-0.0896112
-4075	1.777	22.174	-0.00860889	-0.08029	-0.0100218	0.0781653	-0.0203568	-0.0846433
-4074	1.773	22.183	-0.00865972	-0.08071	-0.00600131	0.061129	-0.0181335	-0.0777289
-4073	1.768	22.197	-0.00870868	-0.0811127	-0.00170426	0.0401311	-0.0154868	-0.0690195
-4072	1.763	22.204	-0.00875577	-0.0814979	0.00258487	0.0165848	-0.0124756	-0.0587079
-4071	1.759	22.206	-0.00880095	-0.0818655	0.00659218	-0.00794148	-0.0091672	-0.0470238
-4070	1.756	22.211	-0.00884421	-0.0822151	0.0100714	-0.0318275	-0.0056362	-0.0342292
-4069	1.755	22.225	-0.00888551	-0.0825465	0.0128185	-0.0535071	-0.00196242	-0.0206118
-4068	1.758	22.245	-0.00892485	-0.0828596	0.0146824	-0.0715692	0.00177063	-0.00647923
-4067	1.762	22.267	-0.0089622	-0.0831542	0.0155727	-0.0848479	0.00547775	0.00784818
-4066	1.769	22.277	-0.00899754	-0.0834301	0.0154626	-0.0924956	0.00907398	0.0220447
-4065	1.776	22.263	-0.00903086	-0.083687	0.014388	-0.0940356	0.0124765	0.0357865
-4064	1.784	22.226	-0.00906212	-0.0839248	0.0124425	-0.0893897	0.0156066	0.0487589
-4063	1.791	22.171	-0.00909132	-0.0841433	0.00976996	-0.0788814	0.0183914	0.0606639
-4062	1.796	22.095	-0.00911843	-0.0843423	0.00655336	-0.063212	0.0207657	0.0712266
-4061	1.798	22.035	-0.00914344	-0.0845217	0.00300268	-0.043414	0.0226734	0.0802017
-4060	1.8	22.001	-0.00916634	-0.0846812	-0.000658694	-0.0207838	0.0240687	0.0873793
-4059	1.803	21.997	-0.00918709	-0.0848207	-0.00420744	0.00320324	0.0249174	0.0925897
-4058	1.802	22.029	-0.0092057	-0.0849401	-0.00743331	0.0269866	0.0251979	0.0957071
-4057	1.799	22.084	-0.00922213	-0.0850391	-0.0101507	0.0490212	0.0249012	0.0966533
-4056	1.794	22.136	-0.00923639	-0.0851177	-0.0122086	0.0678756	0.0240317	0.0953989
-4055	1.786	22.181	-0.00924844	-0.0851757	-0.0134976	0.0823233	0.0226069	0.0919645
-4054	1.775	22.211	-0.00925829	-0.0852129	-0.0139552	0.0914206	0.020657	0.0864206
-4053	1.765	22.237	-0.00926591	-0.0852292	-0.0135679	0.0945668	0.0182246	0.0788858
-4052	1.757	22.26	-0.0092713	-0.0852245	-0.0123704	0.0915429	0.0153634	0.0695244
-4051	1.749	22.274	-0.00927444	-0.0851986	-0.0104431	0.082526	0.0121372	0.0585429
-4050	1.743	22.278	-0.00927532	-0.0851515	-0.00790636	0.0680791	0.0086186	0.0461855
-4049	1.738	22.267	-0.00927393	-0.085083	-0.00491339	0.0491165	0.00488707	0.0327286
-4048	1.737	22.25	-0.00927025	-0.0849931	-0.00164175	0.0268468	0.00102745	0.0184745
-4047	1.736	22.218	-0.00926429	-0.0848815	0.0017167	0.00269759	-0.00287213	0.003745
-4046	1.739	22.163	-0.00925602	-0.0847482	0.00496611	-0.0217745	-0.0067222	-0.0111262
-4045	1.744	22.082	-0.00924545	-0.0845932	0.0079172	-0.0449823	-0.010434	-0.0258008
-4044	1.751	21.969	-0.00923256	-0.0844163	0.0103974	-0.065409	-0.0139216	-0.0399438
-4043	1.744	21.879	-0.00921735	-0.0842174	0.0122603	-0.0817056	-0.0171037	-0.0532309
-4042	1.748	21.84	-0.00919981	-0.0839966	0.0133935	-0.0927785	-0.0199058	-0.065356
-4041	1.751	21.798	-0.00917993	-0.0837536	0.0137254	-0.0978619	-0.0222617	-0.0760383
-4040	1.753	21.78	-0.00915772	-0.0834885	0.0132291	-0.0965699	-0.0241151	-0.0850287
-4039	1.754	21.784	-0.00913316	-0.0832012	0.0119251	-0.0889255	-0.0254212	-0.0921157
-4038	1.752	21.802	-0.00910625	-0.0828916	0.00988107	-0.0753633	-0.0261473	-0.0971301
-4037	1.748	21.832	-0.00907698	-0.0825598	0.00720848	-0.0567066	-0.0262742	-0.0999493
-4036	1.744	21.871	-0.00904537	-0.0822056	0.00405802	-0.0341195	-0.0257962	-0.1005
-4035	1.737	21.933	-0.00901139	-0.0818291	0.000611676	-0.00903552	-0.0247214	-0.098761
-4034	1.727	22.042	-0.00897506	-0.0814302	-0.00292675	0.0169306	-0.0230721	-0.094762
-4033	1.72	22.13	-0.00893637	-0.0810089	-0.00634291	0.0420854	-0.0208836	-0.088585
-4032	1.714	22.183	-0.00889532	-0.0805652	-0.00942422	0.064765	-0.0182039	-0.0803618
-4031	1.709	22.222	-0.00885192	-0.0800991	-0.0119726	0.083444	-0.0150924	-0.0702712
-4030	1.708	22.255	-0.00880616	-0.0796106	-0.0138167	0.0968367	-0.0116191	-0.0585356
-4029	1.711	22.287	-0.00875805	-0.0790996	-0.0148239	0.103985	-0.00786233	-0.0454154
-4028	1.728	22.338	-0.00870759	-0.0785664	-0.0149092	0.104326	-0.00390749	-0.0312039
-4027	1.739	22.354	-0.00865478	-0.0780107	-0.014043	0.0977378	0.000155056	-0.0162205
-4026	1.752	22.369	-0.00859963	-0.0774327	-0.0122544	0.0845512	0.00423203	-0.0008035
-4025	1.769	22.361	-0.00854214	-0.0768325	-0.00963265	0.0655399	0.00822938	0.0146975
-4024	1.788	22.32	-0.00848232	-0.07621	-0.00632293	0.041876	0.0120544	0.0299293
-4023	1.804	22.237	-0.00842018	-0.0755653	-0.00251993	0.0150601	0.015618	0.0445434
-4022	1.821	22.13	-0.00835572	-0.0748985	0.00154302	-0.0131713	0.0188366	0.0582039
-4021	1.832	22.053	-0.00828895	-0.0742096	0.00560754	-0.0409567	0.0216342	0.070595
-4020	1.842	22.026	-0.00821988	-0.0734987	0.0094062	-0.0664308	0.0239442	0.0814285
-4019	1.836	21.998	-0.00814851	-0.0727659	0.0126798	-0.0878482	0.0257109	0.0904503
-4018	1.839	22.033	-0.00807487	-0.0720112	0.0151949	-0.103703	0.026891	0.0974467
-4017	1.843	22.098	-0.00799896	-0.0712348	0.0167607	-0.112832	0.0274545	0.102249
-4016	1.847	22.195	-0.00792078	-0.0704368	0.0172435	-0.114505	0.0273853	0.104737
-4015	1.835	22.298	-0.00784036	-0.0696172	0.0165778	-0.108475	0.0266822	0.104845
-4014	1.822	22.379	-0.00775771	-0.0687762	0.0147738	-0.0950113	0.0253584	0.102559
-4013	1.805	22.424	-0.00767283	-0.0679139	0.0119195	-0.0748897	0.0234417	0.0979204
-4012	1.787	22.443	-0.00758575	-0.0670304	0.00817771	-0.0493508	0.0209736	0.0910242
-4011	1.774	22.454	-0.00749648	-0.0661259	0.00377755	-0.020026	0.0180088	0.0820176
-4010	1.761	22.442	-0.00740503	-0.0652005	-0.000998752	0.0111639	0.0146135	0.0710965
-4009	1.751	22.407	-0.00731142	-0.0642543	-0.00583357	0.0421338	0.0108645	0.0585016
-4008	1.743	22.355	-0.00721567	-0.0632875	-0.0103947	0.0707717	0.00684674	0.0445126
-4007	1.738	22.287	-0.0071178	-0.0623003	-0.014358	0.0950823	0.00265224	0.0294427
-4006	1.735	22.213	-0.00701782	-0.0612929	-0.0174308	0.113326	-0.00162266	0.0136311
-4005	1.736	22.135	-0.00691576	-0.0602653	-0.0193729	0.124141	-0.00587923	-0.00256462
-4004	1.739	22.058	-0.00681162	-0.0592178	-0.0200163	0.126649	-0.0100187	-0.0187761
-4003	1.743	21.961	-0.00670545	-0.0581506	-0.0192787	0.120521	-0.0139445	-0.034633
-4002	1.738	21.853	-0.00659724	-0.0570638	-0.017173	0.106016	-0.0175645	-0.0497713
-4001	1.737	21.797	-0.00648704	-0.0559578	-0.013809	0.0839717	-0.0207934	-0.0638415
-4000	1.737	21.761	-0.00637485	-0.0548326	-0.00938909	0.0557626	-0.0235544	-0.0765169
-3999	1.736	21.729	-0.0062607	-0.0536885	-0.00419673	0.0232153	-0.0257812	-0.0875011
-3998	1.733	21.701	-0.00614463	-0.0525257	0.00142125	-0.0115074	-0.0274195	-0.0965348
-3997	1.729	21.677	-0.00602664	-0.0513445	0.00707756	-0.0460493	-0.0284286	-0.103402
-3996	1.725	21.672	-0.00590677	-0.0501451	0.012371	-0.0780198	-0.028782	-0.107935
-3995	1.722	21.685	-0.00578504	-0.0489277	0.0169149	-0.105158	-0.0284686	-0.11002
-3994	1.719	21.715	-0.00566148	-0.0476925	0.0203655	-0.125495	-0.0274923	-0.109595
-3993	1.718	21.759	-0.00553611	-0.0464399	0.0224479	-0.137493	-0.0258729	-0.10666
-3992	1.719	21.806	-0.00540897	-0.0451701	0.0229784	-0.140163	-0.0236449	-0.101269
-3991	1.722	21.848	-0.00528008	-0.0438834	0.0218798	-0.133149	-0.0208573	-0.0935333
-3990	1.727	21.89	-0.00514947	-0.04258	0.0191906	-0.116759	-0.0175722	-0.0836185
-3989	1.733	21.928	-0.00501717	-0.0412602	0.0150651	-0.0919627	-0.0138637	-0.0717412
-3988	1.741	21.967	-0.00488321	-0.0399243	0.0097655	-0.0603351	-0.00981617	-0.0581635
-3987	1.75	22.014	-0.00474762	-0.0385726	0.00364573	-0.0239589	-0.00552211	-0.0431882
-3986	1.758	22.061	-0.00461043	-0.0372053	-0.00287183	0.0147111	-0.00108033	-0.0271514
-3985	1.764	22.098	-0.00447167	-0.0358229	-0.00932547	0.0530125	0.0034065	-0.0104154
-3984	1.768	22.128	-0.00433139	-0.0344256	-0.0152468	0.0882582	0.00783411	0.0066399
-3983	1.768	22.16	-0.0041896	-0.0330137	-0.0201947	0.117925	0.0120992	0.023625
-3982	1.773	22.206	-0.00404634	-0.0315875	-0.0237885	0.139834	0.0161015	0.0401503
-3981	1.772	22.229	-0.00390166	-0.0301474	-0.0257373	0.152312	0.0197468	0.0558344
-3980	1.767	22.253	-0.00375557	-0.0286937	-0.0258634	0.154317	0.0229483	0.0703135
-3979	1.762	22.28	-0.00360812	-0.0272268	-0.0241179	0.145526	0.0256295	0.0832494
-3978	1.759	22.311	-0.00345934	-0.0257469	-0.0205879	0.126371	0.0277254	0.0943377
-3977	1.758	22.339	-0.00330927	-0.0242544	-0.0154927	0.098023	0.0291845	0.103314
-3976	1.759	22.371	-0.00315795	-0.0227498	-0.00917106	0.0623232	0.0299697	0.109963
-3975	1.76	22.389	-0.00300541	-0.0212333	-0.00205888	0.0216647	0.0300597	0.114119
-3974	1.764	22.391	-0.00285169	-0.0197053	0.00534066	-0.0211665	0.0294492	0.115675
-3973	1.772	22.39	-0.00269682	-0.0181661	0.0124927	-0.0631815	0.0281491	0.114582
-3972	1.783	22.373	-0.00254086	-0.0166162	0.0188694	-0.101397	0.0261867	0.11085
-3971	1.797	22.336	-0.00238383	-0.015056	0.023989	-0.133049	0.0236047	0.104554
-3970	1.81	22.276	-0.00222577	-0.0134857	0.0274525	-0.155791	0.0204605	0.0958235
-3969	1.824	22.217	-0.00206673	-0.0119059	0.0289744	-0.167867	0.016825	0.084848
-3968	1.836	22.201	-0.00190675	-0.0103169	0.0284065	-0.168253	0.0127808	0.0718679
-3967	1.847	22.212	-0.00174586	-0.00871902	0.0257517	-0.156736	0.00842055	0.0571716
-3966	1.854	22.237	-0.0015841	-0.00711276	0.0211663	-0.133947	0.00384465	0.0410884
-3965	1.857	22.269	-0.00142153	-0.00549849	0.014952	-0.10133	-0.000840964	0.023981
-3964	1.852	22.302	-0.00125817	-0.00387664	0.00753589	-0.0610512	-0.00552728	0.00623796
-3963	1.842	22.347	-0.00109408	-0.0022476	-0.00055815	-0.0158585	-0.0101047	-0.0117357
-3962	1.825	22.441	-0.000929295	-0.000611798	-0.00874694	0.0311071	-0.0144659	-0.0295275
-3961	1.807	22.564	-0.000763855	0.00103035	-0.0164298	0.0765285	-0.0185077	-0.0467268
-3960	1.786	22.638	-0.000597806	0.00267841	-0.0230328	0.117147	-0.0221342	-0.0629345
-3959	1.767	22.688	-0.000431191	0.00433196	-0.0280517	0.149999	-0.0252588	-0.0777722
-3958	1.75	22.723	-0.000264054	0.00599057	-0.0310907	0.172628	-0.027806	-0.0908909
-3957	1.737	22.745	-9.64391e-05	0.00765381	-0.0318934	0.183274	-0.0297137	-0.10198
-3956	1.728	22.755	7.16099e-05	0.00932123	-0.0303645	0.181007	-0.0309345	-0.110772
-3955	1.725	22.75	0.000240048	0.0109924	-0.0265796	0.16581	-0.0314365	-0.117054
-3954	1.728	22.735	0.000408831	0.0126669	-0.0207822	0.138589	-0.031205	-0.120668
-3953	1.735	22.702	0.000577913	0.0143442	-0.0133686	0.101127	-0.030242	-0.121516
-3952	1.745	22.645	0.000747249	0.016024	-0.00486112	0.0559662	-0.028567	-0.119565
-3951	1.76	22.573	0.000916794	0.0177057	0.00412896	0.00623618	-0.026216	-0.114845
-3950	1.777	22.427	0.0010865	0.0193889	0.0129451	-0.0445617	-0.0232411	-0.107451
-3949	1.796	22.297	0.00125633	0.0210731	0.0209338	-0.0928016	-0.0197094	-0.0975407
-3948	1.814	22.216	0.00142622	0.0227579	0.0274927	-0.134993	-0.0157012	-0.0853288
-3947	1.828	22.141	0.00159615	0.0244429	0.0321168	-0.168033	-0.0113083	-0.0710861
-3946	1.835	22.085	0.00176605	0.0261276	0.0344369	-0.189436	-0.00663223	-0.0551311
-3945	1.845	22.061	0.00193588	0.0278114	0.0342491	-0.197523	-0.0017813	-0.0378238
-3944	1.85	22.082	0.0021056	0.029494	0.0315326	-0.191551	0.0031314	-0.0195572
-3943	1.851	22.136	0.00227516	0.0311748	0.0264537	-0.17178	0.00799089	-0.000748915
-3942	1.861	22.232	0.00244451	0.0328535	0.0193563	-0.139468	0.0126829	0.018169
-3941	1.844	22.331	0.00261361	0.0345295	0.0107384	-0.0967912	0.0170966	0.0367593
-3940	1.826	22.476	0.00278241	0.0362024	0.00121763	-0.0467019	0.0211271	0.0545903
-3939	1.804	22.565	0.00295086	0.0378716	-0.00851324	0.0072793	0.0246782	0.0712452
-3938	1.786	22.638	0.00311891	0.0395368	-0.0177368	0.0613092	0.0276646	0.0863324
-3937	1.771	22.71	0.00328653	0.0411975	-0.0257639	0.111496	0.0300136	0.0994944
-3936	1.782	22.89	0.00345365	0.0428531	-0.0319855	0.154183	0.0316673	0.110417
-3935	1.75	22.782	0.00362024	0.0445032	-0.0359187	0.186212	0.0325841	0.118834
-3934	1.772	22.932	0.00378625	0.0461474	-0.0372447	0.205161	0.0327392	0.124539
-3933	1.751	22.802	0.00395163	0.0477851	-0.0358339	0.209529	0.0321259	0.127386
-3932	1.762	22.812	0.00411634	0.0494159	-0.0317584	0.198852	0.0307554	0.127292
-3931	1.772	22.795	0.00428032	0.0510393	-0.0252892	0.173752	0.0286568	0.124247
-3930	1.787	22.765	0.00444353	0.0526549	-0.0168777	0.135899	0.0258764	0.118305
-3929	1.809	22.715	0.00460593	0.0542621	-0.00712504	0.0879056	0.0224769	0.109589
-3928	1.83	22.615	0.00476747	0.0558605	0.00326134	0.0331448	0.0185356	0.0982868
-3927	1.848	22.496	0.0049281	0.0574496	0.013519	-0.0244869	0.0141431	0.0846485
-3926	1.857	22.41	0.00508778	0.059029	0.0228864	-0.0808473	0.00940104	0.0689783
-3925	1.865	22.324	0.00524646	0.0605982	0.0306601	-0.131847	0.00441948	0.0516301
-3924	1.868	22.246	0.00540409	0.0621567	0.0362471	-0.173748	-0.000685196	0.0329983
-3923	1.863	22.186	0.00556063	0.0637041	0.0392106	-0.203439	-0.0057933	0.0135094
-3922	1.85	22.145	0.00571603	0.0652399	0.0393037	-0.218665	-0.0107845	-0.0063877
-3921	1.833	22.128	0.00587026	0.0667635	0.0364906	-0.218204	-0.0155409	-0.0262325
-3920	1.811	22.123	0.00602325	0.0682747	0.0309504	-0.201963	-0.0199493	-0.0455629
-3919	1.788	22.16	0.00617498	0.0697728	0.0230667	-0.170995	-0.0239046	-0.0639266
-3918	1.763	22.271	0.00632539	0.0712575	0.013401	-0.12743	-0.0273118	-0.0808912
-3917	1.744	22.357	0.00647444	0.0727283	0.00265252	-0.0743334	-0.0300883	-0.0960545
-3916	1.729	22.415	0.00662209	0.0741847	-0.0083925	-0.0154881	-0.0321664	-0.109054
-3915	1.717	22.462	0.00676829	0.0756263	-0.0189182	0.0448763	-0.0334942	-0.119577
-3914	1.711	22.517	0.006913	0.0770527	-0.0281397	0.102388	-0.0340375	-0.127364
-3913	1.712	22.584	0.00705618	0.0784634	-0.0353618	0.152849	-0.0337806	-0.13222
-3912	1.718	22.65	0.00719778	0.0798579	-0.0400312	0.192548	-0.0327264	-0.134018
-3911	1.732	22.72	0.00733776	0.0812358	-0.0417794	0.218527	-0.0308967	-0.1327
-3910	1.747	22.754	0.00747609	0.0825967	-0.0404516	0.228813	-0.0283318	-0.128281
-3909	1.763	22.744	0.00761271	0.0839402	-0.0361196	0.222558	-0.0250894	-0.120848
-3908	1.783	22.703	0.00774759	0.0852657	-0.0290794	0.200118	-0.0212435	-0.110559
-3907	1.802	22.607	0.00788069	0.086573	-0.01983	0.163031	-0.0168827	-0.0976413
-3906	1.821	22.483	0.00801196	0.0878616	-0.0090388	0.113913	-0.012108	-0.0823819
-3905	1.837	22.383	0.00814137	0.089131	0.00250688	0.0562723	-0.00703068	-0.065126
-3904	1.852	22.327	0.00826887	0.0903808	0.0139575	-0.00573969	-0.00176955	-0.0462667
-3903	1.862	22.29	0.00839444	0.0916107	0.024464	-0.067629	0.00355174	-0.0262367
-3902	1.869	22.272	0.00851802	0.0928202	0.0332404	-0.124886	0.00880769	-0.00549865
-3901	1.872	22.261	0.00863959	0.0940089	0.0396235	-0.173317	0.0138738	0.0154662
-3900	1.868	22.247	0.0087591	0.0951765	0.0431225	-0.209349	0.0186297	0.0361684
-3899	1.856	22.232	0.00887652	0.0963225	0.0434572	-0.230301	0.0229617	0.0561222
-3898	1.841	22.25	0.00899181	0.0974465	0.0405798	-0.234578	0.026766	0.0748568
-3897	1.825	22.262	0.00910493	0.0985483	0.0346808	-0.221799	0.0299506	0.0919275
-3896	1.806	22.252	0.00921585	0.0996273	0.0261761	-0.192828	0.032438	0.106926
-3895	1.792	22.262	0.00932454	0.100683	0.0156778	-0.149717	0.0341669	0.119491
-3894	1.782	22.301	0.00943096	0.101716	0.00395017	-0.0955623	0.0350938	0.129315
-3893	1.776	22.359	0.00953507	0.102724	-0.00814646	-0.0342779	0.0351939	0.136155
-3892	1.775	22.435	0.00963684	0.103709	-0.0197186	0.0296838	0.0344619	0.139836
-3891	1.774	22.507	0.00973625	0.104669	-0.0299058	0.0916591	0.0329123	0.140254
-3890	1.773	22.555	0.00983325	0.105604	-0.0379452	0.147114	0.030579	0.137385
-3889	1.771	22.572	0.00992782	0.106514	-0.0432281	0.191977	0.0275145	0.13128
-3888	1.769	22.566	0.0100199	0.107398	-0.0453468	0.22294	0.023789	0.122065
-3887	1.767	22.546	0.0101095	0.108257	-0.0441256	0.237705	0.0194884	0.109941
-3886	1.765	22.516	0.0101966	0.109089	-0.0396355	0.235154	0.0147127	0.09518
-3885	1.764	22.486	0.0102812	0.109895	-0.0321902	0.215436	0.00957356	0.0781144
-3884	1.763	22.456	0.0103631	0.110675	-0.0223243	0.179959	0.00419146	0.0591341
-3883	1.761	22.416	0.0104425	0.111427	-0.0107548	0.131288	-0.0013068	0.0386761
-3882	1.761	22.378	0.0105192	0.112151	0.00167124	0.0729655	-0.00679126	0.0172139
-3881	1.761	22.309	0.0105933	0.112848	0.0140386	0.00924492	-0.0121318	-0.00475237
-3880	1.76	22.211	0.0106646	0.113517	0.0254319	-0.0552151	-0.0172014	-0.0267085
-3879	1.759	22.118	0.0107333	0.114158	0.035003	-0.115695	-0.0218788	-0.0481377
-3878	1.756	22.022	0.0107992	0.11477	0.0420349	-0.167759	-0.0260518	-0.0685329
-3877	1.747	21.899	0.0108624	0.115354	0.0459949	-0.207586	-0.0296199	-0.0874088
-3876	1.74	21.795	0.0109228	0.115908	0.0465756	-0.232248	-0.0324965	-0.104313
-3875	1.74	21.73	0.0109803	0.116434	0.0437185	-0.239929	-0.034611	-0.118839
-3874	1.743	21.713	0.0110351	0.11693	0.0376194	-0.230057	-0.035911	-0.130631
-3873	1.746	21.729	0.011087	0.117396	0.0287153	-0.203354	-0.0363629	-0.139398
-3872	1.749	21.772	0.0111361	0.117832	0.0176526	-0.161774	-0.0359535	-0.144919
-3871	1.751	21.823	0.0111822	0.118238	0.0052404	-0.108368	-0.0346898	-0.147049
-3870	1.751	21.869	0.0112255	0.118613	-0.00760885	-0.0470569	-0.0325993	-0.145719
-3869	1.746	21.929	0.0112659	0.118959	-0.0199468	0.0176576	-0.0297289	-0.140946
-3868	1.737	22.022	0.0113033	0.119273	-0.0308593	0.0810242	-0.0261447	-0.132824
-3867	1.729	22.06	0.0113378	0.119556	-0.0395341	0.138393	-0.0219295	-0.121529
-3866	1.72	22.134	0.0113693	0.119809	-0.0453218	0.185555	-0.0171818	-0.107313
-3865	1.713	22.193	0.0113978	0.12003	-0.0477845	0.219059	-0.0120127	-0.0904976
-3864	1.714	22.284	0.0114234	0.120219	-0.0467285	0.236458	-0.00654386	-0.0714674
-3863	1.723	22.389	0.0114459	0.120378	-0.0422204	0.236494	-0.000904456	-0.0506616
-3862	1.73	22.489	0.0114654	0.120504	-0.0345821	0.219189	0.00477194	-0.0285638
-3861	1.744	22.597	0.0114819	0.120598	-0.0243684	0.18584	0.0103504	-0.00569019
-3860	1.762	22.671	0.0114954	0.120661	-0.0123262	0.138928	0.0156981	0.0174217
-3859	1.78	22.712	0.0115058	0.120691	0.000659917	0.0819229	0.020687	0.0402261
-3858	1.803	22.705	0.0115132	0.12069	0.0136332	0.0190376	0.0251975	0.0621817
-3857	1.831	22.662	0.0115175	0.120656	0.0256352	-0.0450919	0.0291209	0.0827646
-3856	1.861	22.584	0.0115188	0.120589	0.0357769	-0.105746	0.0323621	0.101481
-3855	1.889	22.461	0.011517	0.120491	0.0433044	-0.158473	0.0348423	0.117878
-3854	1.913	22.399	0.0115121	0.120359	0.0476557	-0.199412	0.0365002	0.131557
-3853	1.929	22.34	0.0115041	0.120195	0.0485021	-0.225584	0.0372941	0.14218
-3852	1.937	22.293	0.011493	0.119999	0.0457738	-0.235104	0.0372027	0.14948
-3851	1.941	22.281	0.0114789	0.119769	0.0396647	-0.22732	0.0362259	0.15327
-3850	1.936	22.3	0.0114617	0.119507	0.0306195	-0.202858	0.0343846	0.153442
-3849	1.924	22.342	0.0114414	0.119213	0.0193006	-0.163574	0.0317202	0.149975
-3848	1.902	22.411	0.011418	0.118885	0.00653965	-0.11241	0.0282941	0.142934
-3847	1.871	22.553	0.0113915	0.118525	-0.00672352	-0.0531741	0.024186	0.13247
-3846	1.837	22.637	0.011362	0.118132	-0.0195107	0.00974007	0.019492	0.118814
-3845	1.802	22.699	0.0113293	0.117706	-0.0308773	0.0716844	0.0143223	0.102277
-3844	1.773	22.753	0.0112936	0.117247	-0.0399827	0.128099	0.00879908	0.0832362
-3843	1.751	22.822	0.0112549	0.116756	-0.0461521	0.174848	0.00305301	0.0621336
-3842	1.744	22.896	0.011213	0.116232	-0.0489272	0.208526	-0.00277946	0.0394607
-3841	1.731	22.914	0.0111681	0.115675	-0.0480998	0.226707	-0.00855949	0.0157492
-3840	1.725	22.902	0.0111202	0.115086	-0.043728	0.228117	-0.0141491	-0.008442
-3839	1.722	22.854	0.0110692	0.114465	-0.0361316	0.212728	-0.0194145	-0.0325398
-3838	1.73	22.822	0.0110152	0.113811	-0.025869	0.181753	-0.0242294	-0.0559704
-3837	1.74	22.753	0.0109582	0.113124	-0.0136958	0.137549	-0.0284777	-0.0781732
-3836	1.755	22.646	0.0108981	0.112405	-0.000509258	0.0834409	-0.0320568	-0.0986141
-3835	1.771	22.423	0.0108351	0.111655	0.0127184	0.0234698	-0.0348796	-0.116798
-3834	1.78	22.215	0.0107691	0.110872	0.0250116	-0.03791	-0.036877	-0.132282
-3833	1.786	22.048	0.0107001	0.110057	0.0354635	-0.0961619	-0.0379995	-0.144685
-3832	1.797	21.877	0.0106281	0.109211	0.0433035	-0.147003	-0.038218	-0.153696
-3831	1.805	21.761	0.0105532	0.108333	0.0479538	-0.186722	-0.0375255	-0.159086
-3830	1.809	21.705	0.0104754	0.107423	0.0490724	-0.212447	-0.0359362	-0.160709
-3829	1.808	21.686	0.0103947	0.106482	0.0465779	-0.222358	-0.0334862	-0.15851
-3828	1.802	21.718	0.0103111	0.10551	0.040656	-0.215814	-0.0302319	-0.152523
-3827	1.791	21.796	0.0102246	0.104507	0.0317454	-0.193394	-0.0262493	-0.142873
-3826	1.777	21.875	0.0101353	0.103473	0.0205048	-0.156849	-0.0216319	-0.129775
-3825	1.757	22.05	0.0100432	0.102409	0.00776485	-0.108963	-0.0164886	-0.113524
-3824	1.746	22.211	0.0099482	0.101314	-0.00553416	-0.0533435	-0.0109412	-0.0944955
-3823	1.733	22.308	0.00985045	0.100189	-0.0184115	0.00585121	-0.00512126	-0.0731294
-3822	1.722	22.398	0.00974995	0.0990342	-0.0299186	0.0642245	0.000832694	-0.0499256
-3821	1.717	22.486	0.0096467	0.0978496	-0.0392092	0.117468	0.00677866	-0.02543
-3820	1.715	22.545	0.00954074	0.0966356	-0.0456019	0.161679	0.0125745	-0.000221674
-3819	1.721	22.575	0.00943209	0.0953924	-0.04863	0.193649	0.0180814	0.0251005
-3818	1.73	22.588	0.00932078	0.0941203	-0.0480758	0.211098	0.0231672	0.049932
-3817	1.744	22.581	0.00920684	0.0928195	-0.0439864	0.212834	0.0277093	0.0736773
-3816	1.761	22.561	0.00909029	0.0914903	-0.0366697	0.198836	0.0315981	0.0957641
-3815	1.782	22.53	0.00897116	0.0901331	-0.026671	0.170251	0.0347392	0.115657
-3814	1.81	22.464	0.00884949	0.088748	-0.0147324	0.129294	0.0370562	0.132871
-3813	1.84	22.371	0.0087253	0.0873354	-0.00173764	0.079086	0.0384919	0.146982
-3812	1.862	22.223	0.00859863	0.0858957	0.0113539	0.023407	0.0390103	0.157639
-3811	1.878	22.128	0.0084695	0.0844291	0.0235777	-0.0335828	0.0385973	0.164572
-3810	1.89	22.028	0.00833795	0.082936	0.034036	-0.0876561	0.0372609	0.167599
-3809	1.896	22.004	0.00820401	0.0814167	0.0419633	-0.134833	0.0350314	0.16663
-3808	1.892	21.972	0.00806772	0.0798716	0.0467832	-0.171673	0.0319604	0.161671
-3807	1.882	21.974	0.00792911	0.078301	0.04815	-0.195527	0.0281199	0.152823
-3806	1.868	22.004	0.00778822	0.0767054	0.0459736	-0.204731	0.0236004	0.140282
-3805	1.846	22.042	0.00764508	0.075085	0.0404255	-0.198715	0.0185088	0.124332
-3804	1.82	22.151	0.00749973	0.0734402	0.0319255	-0.178045	0.012966	0.105339
-3803	1.794	22.275	0.00735222	0.0717716	0.0211093	-0.144368	0.00710375	0.0837466
-3802	1.772	22.367	0.00720257	0.0700793	0.00878141	-0.100282	0.00106192	0.0600599
-3801	1.752	22.427	0.00705082	0.068364	-0.00414532	-0.0491368	-0.00501518	0.0348377
-3800	1.735	22.457	0.00689703	0.0666259	-0.0167172	0.00522082	-0.0109821	0.00867787
-3799	1.721	22.444	0.00674122	0.0648655	-0.0280106	0.0587366	-0.0166959	-0.0177966
-3798	1.711	22.398	0.00658344	0.0630832	-0.0371996	0.107451	-0.0220191	-0.0439526
-3797	1.706	22.331	0.00642373	0.0612795	-0.043617	0.147794	-0.0268239	-0.0691616
-3796	1.705	22.257	0.00626213	0.0594549	-0.0468026	0.176845	-0.0309941	-0.0928156
-3795	1.71	22.213	0.00609869	0.0576097	-0.0465367	0.192544	-0.034429	-0.114341
-3794	1.72	22.202	0.00593344	0.0557444	-0.0428547	0.193842	-0.037045	-0.133212
-3793	1.732	22.183	0.00576644	0.0538595	-0.0360437	0.180764	-0.0387783	-0.148966
-3792	1.749	22.116	0.00559774	0.0519556	-0.0266199	0.154405	-0.039586	-0.161213
-3791	1.763	22.118	0.00542736	0.0500329	-0.0152896	0.116834	-0.0394473	-0.169643
-3790	1.778	22.126	0.00525536	0.0480922	-0.002896	0.0709358	-0.038364	-0.17404
-3789	1.79	22.133	0.0050818	0.0461337	0.00964391	0.0201889	-0.0363608	-0.174281
-3788	1.799	22.142	0.0049067	0.0441582	0.0214072	-0.0315985	-0.0334844	-0.170345
-3787	1.803	22.151	0.00473013	0.0421659	0.0315331	-0.0805741	-0.0298022	-0.162309
-3786	1.806	22.169	0.00455213	0.0401576	0.0392865	-0.123128	-0.0254015	-0.150349
-3785	1.806	22.181	0.00437275	0.0381337	0.0441112	-0.156158	-0.0203868	-0.134738
-3784	1.803	22.183	0.00419203	0.0360947	0.0456701	-0.177299	-0.0148772	-0.115835
-3783	1.797	22.186	0.00401004	0.0340411	0.0438686	-0.185088	-0.00900432	-0.0940821
-3782	1.79	22.207	0.00382681	0.0319736	0.0388601	-0.179069	-0.0029083	-0.0699902
-3781	1.781	22.224	0.0036424	0.0298926	0.0310334	-0.159814	0.003265	-0.0441288
-3780	1.775	22.232	0.00345686	0.0277987	0.0209821	-0.128876	0.0093677	-0.0171121
-3779	1.77	22.224	0.00327024	0.0256925	0.00945999	-0.0886611	0.0152534	0.0104154
-3778	1.766	22.217	0.00308259	0.0235745	-0.00267632	-0.0422436	0.0207808	0.0377945
-3777	1.765	22.214	0.00289397	0.0214453	-0.0145307	0.0068694	0.0258168	0.064367
-3776	1.764	22.202	0.00270443	0.0193055	-0.0252342	0.0550025	0.0302402	0.0894916
-3775	1.763	22.191	0.00251402	0.0171556	-0.0340089	0.098587	0.0339442	0.11256
-3774	1.763	22.181	0.00232279	0.0149963	-0.0402245	0.134426	0.0368391	0.133009
-3773	1.763	22.174	0.00213081	0.012828	-0.0434439	0.159928	0.0388546	0.150339
-3772	1.762	22.17	0.00193811	0.0106515	-0.0434538	0.173295	0.0399413	0.164123
-3771	1.763	22.181	0.00174476	0.0084673	-0.0402791	0.173651	0.0400723	0.174016
-3770	1.764	22.207	0.00155081	0.006276	-0.0341784	0.161093	0.0392432	0.179766
-3769	1.766	22.256	0.00135632	0.00407823	-0.0256238	0.136681	0.0374731	0.181222
-3768	1.77	22.323	0.00116134	0.00187458	-0.015264	0.102347	0.0348033	0.178334
-3767	1.777	22.407	0.000965933	-0.000334331	-0.00387495	0.0607432	0.031297	0.171155
-3766	1.785	22.482	0.000770145	-0.00254788	0.00769822	0.0150375	0.0270375	0.159844
-3765	1.791	22.529	0.000574035	-0.00476545	0.0186044	-0.0313272	0.0221262	0.144659
-3764	1.796	22.533	0.000377661	-0.00698642	0.0280492	-0.074892	0.0166803	0.125951
-3763	1.799	22.505	0.000181079	-0.00921016	0.0353528	-0.112441	0.0108299	0.104159
-3762	1.802	22.436	-1.56552e-05	-0.011436	0.0399993	-0.141237	0.00471502	0.0797965
-3761	1.804	22.366	-0.000212484	-0.0136634	0.0416731	-0.159224	-0.00151791	0.0534408
-3760	1.805	22.32	-0.000409352	-0.0158917	0.0402802	-0.16517	-0.00771948	0.0257191
-3759	1.808	22.292	-0.0006062	-0.0181202	0.035953	-0.158754	-0.0137409	-0.00270675
-3758	1.808	22.267	-0.000802973	-0.0203483	0.0290384	-0.140581	-0.0194375	-0.0311555
-3757	1.807	22.249	-0.000999613	-0.0225753	0.0200699	-0.112126	-0.0246726	-0.0589434
-3756	1.803	22.237	-0.00119606	-0.0248006	0.00972652	-0.0756168	-0.02932	-0.0854004
-3755	1.795	22.224	-0.00139226	-0.0270237	-0.00121876	-0.0338585	-0.0332679	-0.109887
-3754	1.784	22.216	-0.00158816	-0.0292437	-0.011957	0.00997949	-0.0364211	-0.131807
-3753	1.771	22.247	-0.00178369	-0.0314601	-0.0217033	0.0526051	-0.0387034	-0.150629
-3752	1.755	22.305	-0.00197881	-0.0336722	-0.0297542	0.0908506	-0.0400595	-0.165889
-3751	1.741	22.335	-0.00217344	-0.0358793	-0.0355389	0.121908	-0.0404563	-0.177211
-3750	1.728	22.332	-0.00236754	-0.0380809	-0.0386593	0.143537	-0.0398837	-0.184312
-3749	1.716	22.315	-0.00256105	-0.0402763	-0.038918	0.154221	-0.0383548	-0.187009
-3748	1.708	22.292	-0.00275391	-0.0424647	-0.0363297	0.153283	-0.0359059	-0.185226
-3747	1.704	22.259	-0.00294606	-0.0446456	-0.0311185	0.140917	-0.0325951	-0.178994
-3746	1.705	22.231	-0.00313745	-0.0468183	-0.0236979	0.118172	-0.0285016	-0.16845
-3745	1.712	22.221	-0.00332802	-0.0489822	-0.0146388	0.0868609	-0.0237232	-0.153838
-3744	1.726	22.246	-0.0035177	-0.0511365	-0.00462513	0.0494181	-0.0183742	-0.135498
-3743	1.746	22.29	-0.00370646	-0.0532807	0.00559786	0.00871064	-0.0125827	-0.113862
-3742	1.774	22.334	-0.00389422	-0.055414	0.0152792	-0.0321816	-0.00648746	-0.089441
-3741	1.804	22.342	-0.00408093	-0.0575359	0.0237176	-0.0701986	-0.000234692	-0.0628164
-3740	1.837	22.312	-0.00426654	-0.0596457	0.0303122	-0.102529	0.00602566	-0.0346226
-3739	1.86	22.288	-0.00445098	-0.0617428	0.0346058	-0.12682	0.0121434	-0.00553357
-3738	1.884	22.27	-0.00463421	-0.0638264	0.0363161	-0.141345	0.0179717	0.0237536
-3737	1.9	22.243	-0.00481617	-0.065896	0.0353544	-0.14513	0.0233706	0.0525355
-3736	1.908	22.227	-0.0049968	-0.0679508	0.0318291	-0.138017	0.0282106	0.0801194
-3735	1.906	22.226	-0.00517605	-0.0699904	0.0260349	-0.120668	0.0323753	0.10584
-3734	1.899	22.236	-0.00535385	-0.0720139	0.0184286	-0.0945021	0.0357647	0.129076
-3733	1.879	22.277	-0.00553017	-0.0740208	0.00959306	-0.0615861	0.0382974	0.149263
-3732	1.854	22.375	-0.00570494	-0.0760105	0.000192325	-0.024468	0.0399126	0.165911
-3731	1.824	22.414	-0.0058781	-0.0779823	-0.00907832	0.0140187	0.0405714	0.178614
-3730	1.796	22.451	-0.00604961	-0.0799356	-0.017544	0.0509713	0.0402579	0.187059
-3729	1.774	22.508	-0.00621942	-0.0818697	-0.0245993	0.0836372	0.0389797	0.191035
-3728	1.76	22.593	-0.00638746	-0.0837841	-0.0297521	0.109619	0.0367673	0.19044
-3727	1.749	22.682	-0.00655369	-0.0856781	-0.0326574	0.127051	0.033674	0.18528
-3726	1.746	22.764	-0.00671806	-0.0875511	-0.0331403	0.134733	0.029774	0.175672
-3725	1.746	22.813	-0.00688051	-0.0894025	-0.0312063	0.132213	0.0251609	0.16184
-3724	1.749	22.825	-0.00704099	-0.0912317	-0.0270376	0.119812	0.0199456	0.14411
-3723	1.755	22.8	-0.00719945	-0.093038	-0.0209767	0.0985916	0.0142531	0.122903
-3722	1.764	22.742	-0.00735584	-0.094821	-0.0134984	0.0702625	0.00822018	0.0987219
-3721	1.775	22.642	-0.00751012	-0.0965799	-0.00517263	0.0370495	0.00199165	0.0721444
-3720	1.787	22.441	-0.00766222	-0.0983142	0.00337891	0.0015161	-0.00428305	0.0438055
-3719	1.794	22.245	-0.00781211	-0.100023	0.0115295	-0.0336327	-0.0104534	0.0143833
-3718	1.79	22.059	-0.00795974	-0.101707	0.0186935	-0.0657568	-0.0163713	-0.015417
-3717	1.781	21.872	-0.00810505	-0.103364	0.0243683	-0.0924797	-0.021895	-0.0448807
-3716	1.776	21.708	-0.00824801	-0.104994	0.0281697	-0.111865	-0.026892	-0.0733002
-3715	1.771	21.615	-0.00838855	-0.106597	0.0298577	-0.122555	-0.0312428	-0.0999927
-3714	1.764	21.59	-0.00852665	-0.108171	0.0293513	-0.12387	-0.0348432	-0.124316
-3713	1.754	21.61	-0.00866225	-0.109718	0.0267312	-0.115847	-0.0376072	-0.145685
-3712	1.743	21.652	-0.00879531	-0.111235	0.0222306	-0.0992269	-0.0394689	-0.163585
-3711	1.732	21.721	-0.00892578	-0.112722	0.0162149	-0.0753922	-0.0403842	-0.177583
-3710	1.718	21.863	-0.00905363	-0.114179	0.0091523	-0.0462503	-0.0403315	-0.187343
-3709	1.709	21.997	-0.0091788	-0.115606	0.00157729	-0.0140827	-0.0393128	-0.192627
-3708	1.701	22.095	-0.00930127	-0.117001	-0.00594997	0.0186339	-0.0373531	-0.193307
-3707	1.696	22.184	-0.00942097	-0.118365	-0.0128851	0.0494178	-0.0344999	-0.189365
-3706	1.696	22.262	-0.00953789	-0.119696	-0.0187389	0.0759715	-0.0308224	-0.180894
-3705	1.7	22.317	-0.00965197	-0.120995	-0.023112	0.0963535	-0.0264093	-0.168096
-3704	1.714	22.364	-0.00976317	-0.12226	-0.0257219	0.10912	-0.021367	-0.151276
-3703	1.728	22.371	-0.00987147	-0.123492	-0.0264207	0.11343	-0.015817	-0.130838
-3702	1.742	22.361	-0.00997682	-0.12469	-0.0252029	0.109095	-0.0098927	-0.107271
-3701	1.759	22.339	-0.0100792	-0.125853	-0.0222024	0.0965896	-0.00373656	-0.0811409
-3700	1.781	22.298	-0.0101785	-0.126981	-0.0176791	0.0770001	0.0025036	-0.0530729
-3699	1.8	22.223	-0.0102748	-0.128074	-0.0119969	0.0519352	0.00867806	-0.0237402
-3698	1.822	22.142	-0.010368	-0.129131	-0.00559452	0.0233932	0.0146388	0.00615401
-3697	1.839	22.09	-0.0104581	-0.130151	0.00104839	-0.00639605	0.0202431	0.0358936
-3696	1.852	22.071	-0.010545	-0.131135	0.00744726	-0.0351456	0.025357	0.0647664
-3695	1.862	22.07	-0.0106287	-0.132081	0.0131481	-0.0606874	0.0298583	0.0920812
-3694	1.868	22.099	-0.0107092	-0.13299	0.0177594	-0.0811361	0.0336398	0.117185
-3693	1.867	22.137	-0.0107865	-0.133861	0.0209796	-0.0950288	0.0366116	0.139478
-3692	1.859	22.214	-0.0108605	-0.134694	0.0226156	-0.10143	0.0387034	0.158428
-3691	1.85	22.319	-0.0109311	-0.135488	0.0225944	-0.0999944	0.039866	0.173585
-3690	1.836	22.384	-0.0109985	-0.136243	0.0209645	-0.090983	0.0400728	0.184589
-3689	1.819	22.418	-0.0110625	-0.136959	0.0178892	-0.0752326	0.0393201	0.19118
-3688	1.801	22.428	-0.0111231	-0.137635	0.0136307	-0.054081	0.0376269	0.193205
-3687	1.788	22.431	-0.0111803	-0.138271	0.00852888	-0.0292548	0.0350353	0.190621
-3686	1.778	22.429	-0.011234	-0.138866	0.00297349	-0.00272979	0.0316086	0.183494
-3685	1.769	22.416	-0.0112844	-0.139421	-0.00262518	0.0234266	0.0274301	0.172001
-3684	1.763	22.407	-0.0113312	-0.139935	-0.00786686	0.0472162	0.0226009	0.156422
-3683	1.76	22.395	-0.0113745	-0.140408	-0.0123899	0.0668634	0.017238	0.137135
-3682	1.76	22.37	-0.0114144	-0.140839	-0.015896	0.0809479	0.0114705	0.114607
-3681	1.761	22.323	-0.0114507	-0.141229	-0.0181698	0.0885084	0.00543732	0.0893817
-3680	1.762	22.243	-0.0114834	-0.141576	-0.0190915	0.0891073	-0.000716426	0.0620659
-3679	1.762	22.119	-0.0115126	-0.141882	-0.018642	0.0828549	-0.0068431	0.033316
-3678	1.762	22.007	-0.0115382	-0.142145	-0.0169007	0.0703895	-0.0127959	0.00382156
-3677	1.751	21.91	-0.0115602	-0.142365	-0.0140364	0.0528171	-0.0184324	-0.0257114
-3676	1.742	21.832	-0.0115786	-0.142543	-0.0102913	0.0316157	-0.0236182	-0.0545773
-3675	1.735	21.759	-0.0115933	-0.142677	-0.00596143	0.00851217	-0.0282296	-0.0820881
-3674	1.726	21.687	-0.0116045	-0.142768	-0.0013728	-0.0146573	-0.0321573	-0.10759
-3673	1.716	21.614	-0.0116119	-0.142816	0.00314295	-0.0360935	-0.0353083	-0.130478
-3672	1.705	21.536	-0.0116158	-0.142821	0.00727256	-0.054174	-0.0376085	-0.150211
-3671	1.695	21.476	-0.011616	-0.142781	0.0107429	-0.0675762	-0.0390045	-0.166327
-3670	1.687	21.449	-0.0116125	-0.142698	0.0133385	-0.0753751	-0.0394646	-0.178449
-3669	1.684	21.462	-0.0116053	-0.142571	0.0149149	-0.0771063	-0.0389795	-0.186299
-3668	1.684	21.498	-0.0115945	-0.142401	0.0154053	-0.072793	-0.0375627	-0.189699
-3667	1.686	21.537	-0.01158	-0.142186	0.0148223	-0.0629324	-0.0352502	-0.188581
-3666	1.691	21.581	-0.0115618	-0.141927	0.0132528	-0.0484462	-0.0320991	-0.182983
-3665	1.698	21.616	-0.0115399	-0.141624	0.0108487	-0.0305972	-0.0281867	-0.173052
-3664	1.709	21.64	-0.0115143	-0.141276	0.0078127	-0.0108819	-0.0236083	-0.159038
-3663	1.721	21.669	-0.0114851	-0.140885	0.00438179	0.00909413	-0.0184752	-0.141287
-3662	1.736	21.714	-0.0114521	-0.140449	0.000808443	0.0277464	-0.0129115	-0.120232
-3661	1.752	21.767	-0.0114155	-0.139968	-0.00265781	0.0436373	-0.00705151	-0.0963871
-3660	1.766	21.809	-0.0113753	-0.139444	-0.00578777	0.0555867	-0.0010362	-0.0703287
-3659	1.776	21.838	-0.0113313	-0.138875	-0.00838751	0.0627607	0.00498994	-0.0426851
-3658	1.784	21.865	-0.0112837	-0.138262	-0.0103099	0.0647295	0.0108825	-0.01412
-3657	1.789	21.899	-0.0112324	-0.137605	-0.0114623	0.0614919	0.0165007	0.014683
-3656	1.789	21.959	-0.0111775	-0.136904	-0.0118093	0.0534645	0.0217106	0.0430373
-3655	1.789	22.037	-0.011119	-0.136159	-0.0113722	0.0414378	0.0263883	0.0702696
-3654	1.796	22.134	-0.0110568	-0.13537	-0.0102236	0.0265026	0.0304233	0.0957359
-3653	1.791	22.207	-0.010991	-0.134537	-0.00847883	0.00995418	0.0337204	0.118837
-3652	1.788	22.295	-0.0109217	-0.13366	-0.00628579	-0.00681835	0.0362026	0.139032
-3651	1.786	22.365	-0.0108487	-0.13274	-0.00381206	-0.0224475	0.0378125	0.155853
-3650	1.784	22.41	-0.0107722	-0.131776	-0.00123235	-0.0356985	0.0385138	0.168914
-3649	1.782	22.44	-0.0106921	-0.130769	0.00128385	-0.0455669	0.0382923	0.177918
-3648	1.782	22.457	-0.0106085	-0.129719	0.0035832	-0.0513549	0.0371556	0.18267
-3647	1.784	22.459	-0.0105214	-0.128627	0.00553739	-0.052721	0.0351335	0.183075
-3646	1.789	22.445	-0.0104307	-0.127491	0.00704955	-0.0496988	0.0322768	0.179142
-3645	1.796	22.417	-0.0103367	-0.126313	0.00805787	-0.0426842	0.0286563	0.170985
-3644	1.804	22.359	-0.0102391	-0.125092	0.00853639	-0.0323935	0.0243608	0.158816
-3643	1.809	22.269	-0.0101381	-0.12383	0.00849341	-0.0197951	0.0194951	0.142942
-3642	1.813	22.174	-0.0100338	-0.122526	0.00796757	-0.00602207	0.0141774	0.12376
-3641	1.813	22.106	-0.00992601	-0.12118	0.00702239	0.00772708	0.00853631	0.101739
-3640	1.81	22.044	-0.0098149	-0.119793	0.00573979	0.0202909	0.00270783	0.0774161
-3639	1.802	21.973	-0.00970048	-0.118365	0.00421315	0.0306419	-0.00316793	0.0513806
-3638	1.781	21.883	-0.00958276	-0.116897	0.00254052	0.0379709	-0.00895013	0.0242585
-3637	1.763	21.813	-0.00946177	-0.115388	0.000818535	0.0417495	-0.0145006	-0.00330126
-3636	1.746	21.752	-0.00933755	-0.11384	-0.000862708	0.0417688	-0.0196873	-0.0306427
-3635	1.728	21.707	-0.00921013	-0.112251	-0.00242353	0.0381499	-0.0243871	-0.0571186
-3634	1.712	21.765	-0.00907955	-0.110624	-0.00379725	0.0313247	-0.0284889	-0.0821061
-3633	1.701	21.774	-0.00894583	-0.108957	-0.00493144	0.0219925	-0.0318967	-0.105021
-3632	1.69	21.772	-0.00880901	-0.107253	-0.00578822	0.0110528	-0.0345309	-0.125332
-3631	1.684	21.767	-0.00866913	-0.10551	-0.00634363	-0.000477089	-0.036331	-0.142572
-3630	1.681	21.766	-0.00852622	-0.103729	-0.00658651	-0.0115533	-0.0372567	-0.15635
-3629	1.683	21.775	-0.00838033	-0.101911	-0.00651714	-0.0211972	-0.0372888	-0.166361
-3628	1.689	21.787	-0.0082315	-0.100057	-0.00614589	-0.0285802	-0.0364293	-0.172388
-3627	1.698	21.8	-0.00807975	-0.0981657	-0.00549215	-0.0330942	-0.0347019	-0.174313
-3626	1.708	21.797	-0.00792514	-0.096239	-0.00458351	-0.0344006	-0.0321508	-0.172115
-3625	1.721	21.757	-0.00776771	-0.0942768	-0.00345532	-0.0324569	-0.0288399	-0.165871
-3624	1.734	21.714	-0.00760749	-0.0922798	-0.00215046	-0.0275146	-0.0248511	-0.155753
-3623	1.746	21.708	-0.00744454	-0.0902483	-0.000719211	-0.0200934	-0.0202822	-0.142025
-3622	1.758	21.717	-0.0072789	-0.088183	0.000781012	-0.0109301	-0.0152445	-0.125033
-3621	1.77	21.746	-0.00711062	-0.0860844	0.00228633	-0.000910366	-0.00986026	-0.105201
-3620	1.779	21.786	-0.00693974	-0.083953	0.00372762	0.00901332	-0.0042595	-0.083014
-3619	1.785	21.839	-0.00676631	-0.0817893	0.00503258	0.017908	0.00142297	-0.0590128
-3618	1.788	21.911	-0.00659038	-0.0795939	0.00612853	0.0249445	0.00705088	-0.0337757
-3617	1.788	22.011	-0.00641199	-0.0773675	0.00694608	0.0294723	0.0124898	-0.00790679
-3616	1.79	22.161	-0.00623121	-0.0751105	0.00742348	0.0310774	0.0176103	0.0179791
-3615	1.79	22.273	-0.00604808	-0.0728237	0.00751135	0.0296188	0.022291	0.043271
-3614	1.783	22.342	-0.00586265	-0.0705075	0.0071774	0.0252412	0.0264215	0.0673762
-3613	1.778	22.399	-0.00567498	-0.0681626	0.00641084	0.0183608	0.0299053	0.0897344
-3612	1.775	22.444	-0.00548512	-0.0657897	0.00522582	0.00962785	0.0326612	0.10983
-3611	1.775	22.476	-0.00529313	-0.0633894	0.00366355	-0.000132473	0.0346261	0.127206
-3610	1.775	22.491	-0.00509905	-0.0609624	0.00179276	-0.00999501	0.0357562	0.141472
-3609	1.776	22.47	-0.00490295	-0.0585092	-0.000291963	-0.0190186	0.0360274	0.152314
-3608	1.778	22.425	-0.00470489	-0.0560307	-0.00247395	-0.0263321	0.0354367	0.159501
-3607	1.781	22.353	-0.00450492	-0.0535274	-0.00462034	-0.0312141	0.0340016	0.162891
-3606	1.784	22.257	-0.0043031	-0.0510001	-0.00658985	-0.0331608	0.0317595	0.162431
-3605	1.788	22.18	-0.00409949	-0.0484495	-0.00824202	-0.0319336	0.0287674	0.158162
-3604	1.795	22.127	-0.00389415	-0.0458762	-0.00944729	-0.0275841	0.0250998	0.150211
-3603	1.799	22.091	-0.00368713	-0.0432811	-0.0100972	-0.0204536	0.0208469	0.138793
-3602	1.803	22.103	-0.00347851	-0.0406648	-0.010114	-0.0111456	0.016113	0.124204
-3601	1.805	22.14	-0.00326835	-0.0380281	-0.00945849	-0.000475802	0.011013	0.106809
-3600	1.801	22.175	-0.0030567	-0.0353717	-0.00813599	0.0105982	0.00567034	0.0870399
-3599	1.796	22.22	-0.00284362	-0.0326964	-0.00619903	0.0210611	0.000213836	0.0653789
-3598	1.787	22.277	-0.00262919	-0.030003	-0.0037469	0.0299297	-0.00522564	0.0423493
-3597	1.776	22.335	-0.00241347	-0.0272922	-0.000921499	0.0363419	-0.0105181	0.0185026
-3596	1.766	22.375	-0.00219652	-0.0245648	0.00210026	0.0396362	-0.0155377	-0.00559513
-3595	1.755	22.389	-0.0019784	-0.0218216	0.00511722	0.0394153	-0.0201655	-0.0293765
-3594	1.746	22.377	-0.00175919	-0.0190634	0.00791732	0.0355868	-0.0242925	-0.0522862
-3593	1.738	22.339	-0.00153894	-0.016291	0.0102925	0.0283784	-0.0278221	-0.0737941
-3592	1.734	22.285	-0.00131773	-0.0135052	0.0120543	0.0183255	-0.0306726	-0.0934072
-3591	1.732	22.218	-0.00109563	-0.0107069	0.013049	0.00623075	-0.0327785	-0.110681
-3590	1.734	22.154	-0.000872692	-0.00789677	0.0131703	-0.00689932	-0.0340928	-0.125231
-3589	1.74	22.079	-0.000648994	-0.00507575	0.0123705	-0.019938	-0.0345873	-0.136737
-3588	1.747	21.998	-0.000424603	-0.00224465	0.0106661	-0.0317334	-0.0342537	-0.144955
-3587	1.747	21.931	-0.000199587	0.000595685	0.00814039	-0.0412084	-0.0331034	-0.149721
-3586	1.75	21.897	2.5984e-05	0.00344442	0.00494015	-0.0474558	-0.0311675	-0.150951
-3585	1.756	21.876	0.000252041	0.00630069	0.00126781	-0.0498214	-0.0284956	-0.148645
-3584	1.761	21.854	0.000478515	0.00916365	-0.00263107	-0.0479668	-0.0251546	-0.142887
-3583	1.764	21.837	0.000705335	0.0120324	-0.00648414	-0.0419074	-0.0212272	-0.13384
-3582	1.766	21.835	0.000932432	0.0149062	-0.0100113	-0.0320198	-0.0168097	-0.121743
-3581	1.764	21.866	0.00115973	0.017784	-0.012945	-0.01902	-0.0120099	-0.106904
-3580	1.761	21.961	0.00138717	0.0206651	-0.0150512	-0.00391068	-0.00694392	-0.0896926
-3579	1.759	22.081	0.00161467	0.0235484	-0.0161473	0.0120954	-0.00173399	-0.0705304
-3578	1.769	22.212	0.00184217	0.0264333	-0.0161183	0.0276733	0.00349486	-0.0498808
-3577	1.768	22.307	0.00206958	0.0293187	-0.0149277	0.0414942	0.00861769	-0.0282379
-3576	1.77	22.411	0.00229685	0.0322038	-0.0126231	0.0523376	0.0135126	-0.0061146
-3575	1.772	22.487	0.00252389	0.0350877	-0.00933577	0.0591968	0.0180639	0.0159695
-3574	1.776	22.54	0.00275065	0.0379695	-0.00527375	0.0613687	0.0221642	0.0375003
-3573	1.781	22.568	0.00297704	0.0408484	-0.000709033	0.0585212	0.0257177	0.0579812
-3572	1.788	22.583	0.00320299	0.0437233	0.00404054	0.0507302	0.028642	0.0769444
-3571	1.798	22.58	0.00342844	0.0465935	0.00863339	0.0384845	0.03087	0.0939616
-3570	1.811	22.559	0.00365331	0.0494581	0.0127289	0.0226561	0.0323517	0.108654
-3569	1.823	22.493	0.00387753	0.052316	0.016013	0.00443821	0.0330549	0.120698
-3568	1.833	22.399	0.00410102	0.0551665	0.0182219	-0.0147452	0.0329664	0.129839
-3567	1.841	22.254	0.00432373	0.0580087	0.0191638	-0.0333504	0.0320918	0.135887
-3566	1.841	22.129	0.00454557	0.0608416	0.018735	-0.0498378	0.0304553	0.138729
-3565	1.842	22.06	0.00476648	0.0636643	0.0169302	-0.0627984	0.0280994	0.138326
-3564	1.84	22.014	0.00498638	0.066476	0.0138458	-0.0710724	0.0250836	0.134715
-3563	1.833	21.985	0.0052052	0.0692758	0.00967531	-0.0738504	0.0214826	0.128006
-3562	1.82	21.963	0.00542287	0.0720627	0.00469783	-0.070748	0.017385	0.118382
-3561	1.804	21.97	0.00563933	0.0748359	-0.000740738	-0.0618481	0.0128906	0.106089
-3560	1.785	22.01	0.0058545	0.0775945	-0.0062516	-0.0477055	0.00810839	0.0914358
-3559	1.762	22.11	0.00606831	0.0803376	-0.011431	-0.0293135	0.00315371	0.0747807
-3558	1.743	22.192	0.0062807	0.0830644	-0.01589	-0.00803457	-0.00185457	0.0565261
-3557	1.727	22.257	0.00649158	0.0857738	-0.0192837	0.0145012	-0.00679683	0.0371079
-3556	1.713	22.308	0.00670091	0.0884651	-0.0213383	0.0365206	-0.0115555	0.0169849
-3555	1.704	22.35	0.0069086	0.0911374	-0.0218728	0.0562471	-0.0160181	-0.00337187
-3554	1.699	22.373	0.00711458	0.0937898	-0.0208149	0.0720434	-0.0200795	-0.0234898
-3553	1.7	22.386	0.0073188	0.0964215	-0.018209	0.0825458	-0.0236447	-0.042906
-3552	1.705	22.394	0.00752118	0.0990315	-0.014215	0.0867806	-0.0266309	-0.0611778
-3551	1.715	22.393	0.00772166	0.101619	-0.00909916	0.0842499	-0.0289696	-0.0778924
-3550	1.727	22.374	0.00792017	0.104183	-0.00321668	0.0749834	-0.0306079	-0.0926766
-3549	1.746	22.324	0.00811664	0.106723	0.00301331	0.0595472	-0.0315098	-0.105205
-3548	1.764	22.232	0.00831101	0.109238	0.00913753	0.039011	-0.0316572	-0.115206
-3547	1.786	22.196	0.00850322	0.111728	0.0147017	0.0148743	-0.0310498	-0.122469
-3546	1.806	22.184	0.00869319	0.11419	0.0192843	-0.0110433	-0.0297054	-0.126849
-3545	1.811	22.148	0.00888088	0.116625	0.022529	-0.0367395	-0.0276593	-0.128266
-3544	1.827	22.155	0.0090662	0.119032	0.024172	-0.0601841	-0.0249632	-0.126711
-3543	1.839	22.179	0.00924911	0.121409	0.0240639	-0.0794788	-0.0216841	-0.122243
-3542	1.85	22.232	0.00942954	0.123757	0.0221826	-0.0930102	-0.0179026	-0.114985
-3541	1.861	22.306	0.00960742	0.126074	0.0186373	-0.0995835	-0.0137108	-0.105127
-3540	1.849	22.346	0.00978271	0.128359	0.0136628	-0.0985249	-0.0092104	-0.092914
-3539	1.833	22.451	0.00995533	0.130612	0.00760386	-0.0897457	-0.00450966	-0.0786439
-3538	1.811	22.45	0.0101252	0.132832	0.000891571	-0.0737616	0.000278699	-0.0626598
-3537	1.789	22.467	0.0102924	0.135018	-0.00598751	-0.0516637	0.00504042	-0.0453412
-3536	1.772	22.445	0.0104567	0.13717	-0.0125268	-0.0250453	0.00966238	-0.0270952
-3535	1.757	22.418	0.0106181	0.139286	-0.0182371	0.00411391	0.0140353	-0.00834734
-3534	1.746	22.385	0.0107765	0.141366	-0.0226834	0.0335948	0.0180562	0.0104687
-3533	1.74	22.343	0.010932	0.14341	-0.0255183	0.0611079	0.021631	0.0289208
-3532	1.739	22.299	0.0110844	0.145416	-0.026509	0.0844715	0.0246768	0.0465881
-3531	1.743	22.257	0.0112336	0.147384	-0.0255566	0.101784	0.0271232	0.0630706
-3530	1.752	22.219	0.0113798	0.149312	-0.0227054	0.111576	0.0289148	0.0779984
-3529	1.764	22.179	0.0115227	0.151202	-0.0181412	0.112937	0.0300116	0.0910393
-3528	1.781	22.096	0.0116623	0.153051	-0.0121799	0.105593	0.0303906	0.101906
-3527	1.797	22.049	0.0117987	0.154859	-0.00524546	0.0899406	0.0300458	0.110364
-3526	1.803	21.904	0.0119317	0.156626	0.00216034	0.0670297	0.0289882	0.116234
-3525	1.808	21.838	0.0120612	0.15835	0.00949432	0.0384921	0.0272461	0.119397
-3524	1.814	21.811	0.0121873	0.160032	0.016212	0.00642614	0.0248635	0.119797
-3523	1.817	21.813	0.01231	0.16167	0.0218079	-0.0267582	0.0218996	0.117439
-3522	1.817	21.846	0.0124291	0.163264	0.0258544	-0.0585206	0.0184273	0.112395
-3521	1.812	21.892	0.0125445	0.164814	0.0280339	-0.086385	0.0145308	0.104794
-3520	1.802	21.947	0.0126564	0.166318	0.0281641	-0.108132	0.0103044	0.0948233
-3519	1.787	22.004	0.0127646	0.167777	0.0262132	-0.121977	0.0058497	0.0827239
-3518	1.77	22.102	0.0128691	0.169189	0.0223041	-0.126711	0.00127325	0.0687833
-3517	1.759	22.23	0.0129698	0.170555	0.0167064	-0.12181	-0.00331595	0.0533294
-3516	1.75	22.318	0.0130668	0.171873	0.00981838	-0.107481	-0.00780902	0.0367226
-3515	1.74	22.377	0.0131599	0.173144	0.00213834	-0.0846615	-0.0120998	0.0193479
-3514	1.733	22.431	0.0132492	0.174366	-0.00577154	-0.0549576	-0.0160875	0.00160591
-3513	1.729	22.47	0.0133346	0.175539	-0.0133265	-0.0205318	-0.0196786	-0.0160966
-3512	1.728	22.502	0.0134161	0.176664	-0.0199626	0.0160553	-0.0227897	-0.0333553
-3511	1.732	22.528	0.0134936	0.177738	-0.025179	0.0520355	-0.0253489	-0.0497781
-3510	1.736	22.54	0.0135671	0.178762	-0.0285763	0.0846429	-0.0272976	-0.0649932
-3509	1.742	22.532	0.0136366	0.179736	-0.0298866	0.111327	-0.0285922	-0.0786581
-3508	1.75	22.499	0.0137021	0.180659	-0.0289952	0.12995	-0.0292044	-0.0904664
-3507	1.759	22.435	0.0137635	0.181531	-0.0259503	0.138961	-0.0291222	-0.100156
-3506	1.767	22.371	0.0138208	0.18235	-0.0209608	0.137521	-0.0283503	-0.107511
-3505	1.773	22.344	0.013874	0.183118	-0.0143821	0.125577	-0.0269094	-0.112374
-3504	1.779	22.328	0.013923	0.183834	-0.00669058	0.10388	-0.0248362	-0.114641
-3503	1.784	22.317	0.0139679	0.184496	0.00155094	0.0739397	-0.022182	-0.114267
-3502	1.788	22.315	0.0140086	0.185106	0.00973446	0.0379158	-0.0190117	-0.11127
-3501	1.79	22.312	0.0140451	0.185662	0.017252	-0.00153453	-0.0154021	-0.105724
-3500	1.79	22.298	0.0140774	0.186165	0.0235408	-0.0414546	-0.0114403	-0.097764
-3499	1.79	22.28	0.0141054	0.186614	0.0281259	-0.0788099	-0.00722115	-0.0875764
-3498	1.787	22.264	0.0141292	0.187009	0.0306558	-0.110719	-0.00284525	-0.0753994
-3497	1.785	22.241	0.0141488	0.18735	0.0309301	-0.134677	0.0015834	-0.0615154
-3496	1.782	22.205	0.014164	0.187636	0.0289148	-0.14875	0.00595996	-0.0462449
-3495	1.783	22.189	0.014175	0.187868	0.0247462	-0.151732	0.0101812	-0.0299392
-3494	1.786	22.194	0.0141817	0.188045	0.0187218	-0.143246	0.014148	-0.0129727
-3493	1.79	22.212	0.014184	0.188167	0.0112787	-0.123783	0.0177675	0.00426603
-3492	1.796	22.24	0.0141821	0.188233	0.00296222	-0.0946777	0.0209554	0.0213826
-3491	1.801	22.276	0.0141758	0.188245	-0.00561443	-0.0580141	0.0236379	0.037986
-3490	1.805	22.296	0.0141652	0.188201	-0.0138156	-0.0164785	0.0257535	0.0536972
-3489	1.805	22.304	0.0141503	0.188102	-0.0210305	0.0268386	0.0272539	0.0681579
-3488	1.803	22.309	0.0141311	0.187947	-0.0267189	0.0686733	0.0281059	0.0810383
-3487	1.799	22.311	0.0141075	0.187737	-0.0304514	0.105834	0.0282915	0.0920448
-3486	1.793	22.317	0.0140796	0.187471	-0.0319428	0.135448	0.0278085	0.100927
-3485	1.787	22.337	0.0140474	0.18715	-0.0310732	0.155178	0.0266703	0.107481
-3484	1.783	22.376	0.0140109	0.186773	-0.0278979	0.163413	0.0249059	0.111558
-3483	1.781	22.425	0.0139701	0.186341	-0.0226443	0.159396	0.0225589	0.113066
-3482	1.779	22.482	0.013925	0.185854	-0.0156951	0.14329	0.0196864	0.111968
-3481	1.779	22.531	0.0138755	0.18531	-0.00756068	0.116177	0.0163577	0.10829
-3480	1.781	22.57	0.0138218	0.184712	0.00115883	0.0799871	0.0126526	0.102114
-3479	1.784	22.589	0.0137639	0.184058	0.0098177	0.0373589	0.00865964	0.0935814
-3478	1.789	22.589	0.0137016	0.18335	0.0177728	-0.00855245	0.00447363	0.0828856
-3477	1.795	22.552	0.0136351	0.182586	0.0244316	-0.0543096	0.000193757	0.0702702
-3476	1.799	22.48	0.0135644	0.181767	0.0292964	-0.0964514	-0.00407895	0.0560229
-3475	1.803	22.369	0.0134895	0.180894	0.0320017	-0.131755	-0.00824392	0.0404687
-3474	1.804	22.281	0.0134104	0.179967	0.0323419	-0.157484	-0.0122035	0.0239631
-3473	1.805	22.204	0.0133271	0.178985	0.0302868	-0.171598	-0.015865	0.00688403
-3472	1.804	22.123	0.0132396	0.177949	0.0259844	-0.172919	-0.0191431	-0.0103771
-3471	1.799	22.056	0.013148	0.176859	0.0197502	-0.161223	-0.0219619	-0.0274239
-3470	1.786	21.993	0.0130523	0.175716	0.0120438	-0.137272	-0.0242564	-0.0438639
-3469	1.769	21.946	0.0129526	0.17452	0.00343517	-0.102761	-0.0259739	-0.0593178
-3468	1.757	21.892	0.0128487	0.173271	-0.00543798	-0.0601984	-0.0270757	-0.073428
-3467	1.743	21.909	0.0127409	0.171969	-0.0139174	-0.0127251	-0.0275375	-0.0858669
-3466	1.727	21.964	0.012629	0.170614	-0.0213735	0.0361199	-0.0273503	-0.096344
-3465	1.714	22.042	0.0125132	0.169208	-0.0272522	0.0826636	-0.02652	-0.104613
-3464	1.703	22.109	0.0123934	0.16775	-0.0311162	0.123376	-0.025068	-0.110479
-3463	1.697	22.183	0.0122697	0.166242	-0.0326779	0.155139	-0.0230298	-0.113798
-3462	1.693	22.255	0.0121422	0.164682	-0.0318206	0.175487	-0.020455	-0.114489
-3461	1.697	22.338	0.0120108	0.163072	-0.0286074	0.182796	-0.0174051	-0.112526
-3460	1.711	22.407	0.0118756	0.161411	-0.0232767	0.176415	-0.0139532	-0.107949
-3459	1.719	22.431	0.0117367	0.159702	-0.016224	0.156722	-0.0101811	-0.100854
-3458	1.733	22.444	0.011594	0.157943	-0.00797287	0.125106	-0.00617828	-0.0913965
-3457	1.749	22.441	0.0114477	0.156136	0.000864366	0.0838624	-0.00203912	-0.0797885
-3456	1.771	22.419	0.0112977	0.154281	0.00963209	0.0360322	0.00213891	-0.0662908
-3455	1.795	22.322	0.0111441	0.152378	0.0176803	-0.0148265	0.0062577	-0.0512091
-3454	1.819	22.195	0.010987	0.150428	0.024413	-0.0649032	0.0102208	-0.0348868
-3453	1.839	22.102	0.0108263	0.148432	0.0293324	-0.110422	0.0139356	-0.0176974
-3452	1.845	21.995	0.0106623	0.146389	0.0320762	-0.147926	0.0173155	-3.59578e-05
-3451	1.853	21.917	0.0104947	0.144302	0.0324438	-0.174544	0.0202822	0.01769
-3450	1.861	21.883	0.0103239	0.14217	0.0304114	-0.188209	0.0227669	0.0350695
-3449	1.863	21.889	0.0101497	0.139993	0.0261337	-0.187818	0.0247124	0.0516979
-3448	1.861	21.939	0.00997224	0.137773	0.0199314	-0.173323	0.0260744	0.0671861
-3447	1.85	22.004	0.00979159	0.13551	0.0122677	-0.145741	0.0268222	0.0811695
-3446	1.844	22.159	0.00960777	0.133205	0.00371328	-0.107079	0.0269395	0.0933168
-3445	1.822	22.308	0.00942085	0.130859	-0.00509647	-0.0601935	0.0264249	0.103338
-3444	1.796	22.409	0.00923088	0.128471	-0.0135086	-0.00857139	0.0252918	0.110989
-3443	1.772	22.486	0.00903793	0.126044	-0.0209014	0.043925	0.0235678	0.116083
-3442	1.752	22.578	0.00884203	0.123577	-0.0267302	0.0933503	0.0212947	0.118489
-3441	1.738	22.656	0.00864326	0.121071	-0.0305682	0.135974	0.0185267	0.118138
-3440	1.733	22.721	0.00844167	0.118527	-0.0321371	0.168562	0.0153294	0.115026
-3439	1.73	22.774	0.00823733	0.115946	-0.0313281	0.188627	0.0117786	0.109212
-3438	1.733	22.805	0.00803029	0.113328	-0.0282087	0.194612	0.0079581	0.100818
-3437	1.74	22.816	0.00782061	0.110675	-0.0230175	0.18602	0.00395767	0.0900287
-3436	1.751	22.801	0.00760837	0.107987	-0.0161459	0.163449	-0.000128728	0.0770828
-3435	1.766	22.756	0.00739361	0.105264	-0.00810816	0.128552	-0.00420536	0.0622723
-3434	1.784	22.638	0.00717641	0.102508	0.000496935	0.0839188	-0.00817689	0.0459338
-3433	1.798	22.437	0.00695684	0.0997199	0.00903106	0.0328778	-0.0119506	0.0284414
-3432	1.811	22.267	0.00673495	0.0968999	0.0168638	-0.02075	-0.0154387	0.0101982
-3431	1.81	22.097	0.00651081	0.094049	0.0234194	-0.0729391	-0.0185601	-0.00837286
-3430	1.816	21.963	0.0062845	0.091168	0.0282194	-0.119764	-0.0212424	-0.0268389
-3429	1.819	21.868	0.00605608	0.0882579	0.0309171	-0.157693	-0.0234237	-0.0447671
-3428	1.819	21.829	0.00582562	0.0853196	0.0313236	-0.183862	-0.0250538	-0.0617346
-3427	1.814	21.823	0.00559318	0.0823538	0.0294199	-0.196285	-0.0260955	-0.0773388
-3426	1.803	21.841	0.00535885	0.0793616	0.0253585	-0.194009	-0.0265254	-0.0912066
-3425	1.787	21.877	0.00512269	0.0763437	0.0194502	-0.177189	-0.0263345	-0.103004
-3424	1.768	21.987	0.00488476	0.0733011	0.0121411	-0.147074	-0.0255282	-0.112442
-3423	1.755	22.131	0.00464516	0.0702348	0.00397808	-0.105916	-0.0241263	-0.119286
-3422	1.743	22.207	0.00440394	0.0671456	-0.0044319	-0.0568036	-0.0221624	-0.123363
-3421	1.728	22.269	0.00416118	0.0640345	-0.0124672	-0.00342215	-0.0196831	-0.124561
-3420	1.719	22.322	0.00391695	0.0609023	-0.0195376	0.0502177	-0.0167473	-0.122837
-3419	1.716	22.367	0.00367134	0.0577502	-0.025128	0.100086	-0.013424	-0.118214
-3418	1.717	22.41	0.0034244	0.0545789	-0.0288356	0.142436	-0.00979136	-0.110785
-3417	1.724	22.452	0.00317623	0.0513896	-0.0303996	0.174089	-0.00593469	-0.10071
-3416	1.735	22.484	0.00292688	0.0481831	-0.0297187	0.192675	-0.00194428	-0.0882117
-3415	1.75	22.492	0.00267645	0.0449604	-0.0268585	0.196805	0.00208656	-0.0735699
-3414	1.768	22.472	0.002425	0.0417225	-0.0220446	0.186186	0.00606372	-0.057118
-3413	1.787	22.396	0.00217262	0.0384703	-0.0156453	0.161632	0.00989444	-0.0392333
-3412	1.802	22.266	0.00191937	0.035205	-0.00814282	0.125007	0.0134896	-0.0203295
-3411	1.817	22.122	0.00166534	0.0319273	-9.74743e-05	0.0790806	0.0167655	-0.000846384
-3410	1.826	22.026	0.00141061	0.0286385	0.00789492	0.0273205	0.0196463	0.0187598
-3409	1.822	21.944	0.00115524	0.0253394	0.0152471	-0.0263743	0.0220651	0.0380273
-3408	1.822	21.907	0.000899329	0.0220311	0.0214235	-0.0779663	0.0239663	0.0564995
-3407	1.82	21.88	0.000642942	0.0187145	0.0259799	-0.123586	0.025306	0.0737362
-3406	1.812	21.866	0.000386161	0.0153907	0.0285947	-0.159821	0.0260537	0.0893236
-3405	1.801	21.876	0.000129064	0.0120607	0.0290921	-0.183978	0.0261926	0.102884
-3404	1.788	21.905	-0.00012827	0.00872548	0.0274538	-0.194278	0.0257203	0.114087
-3403	1.771	21.979	-0.000385764	0.0053861	0.0238187	-0.189992	0.0246485	0.122654
-3402	1.755	22.05	-0.000643338	0.00204356	0.0184714	-0.171492	0.0230028	0.128368
-3401	1.743	22.101	-0.000900914	-0.00130112	0.0118197	-0.140218	0.0208223	0.131078
-3400	1.735	22.14	-0.00115841	-0.00464693	0.00436369	-0.098569	0.0181583	0.130705
-3399	1.727	22.172	-0.00141576	-0.00799284	-0.00334242	-0.0497137	0.0150736	0.12724
-3398	1.723	22.196	-0.00167287	-0.0113378	-0.0107313	0.00264846	0.0116404	0.120748
-3397	1.722	22.218	-0.00192967	-0.0146809	-0.0172645	0.0545699	0.00793912	0.111368
-3396	1.723	22.234	-0.00218608	-0.018021	-0.0224719	0.102154	0.00405635	0.0993041
-3395	1.726	22.234	-0.00244202	-0.0213571	-0.0259855	0.141848	8.27348e-05	0.0848294
-3394	1.729	22.214	-0.00269742	-0.0246882	-0.0275656	0.170713	-0.00388903	0.0682735
-3393	1.732	22.17	-0.00295219	-0.0280134	-0.0271167	0.186639	-0.00776641	0.0500177
-3392	1.735	22.1	-0.00320627	-0.0313315	-0.0246934	0.1885	-0.0114592	0.0304857
-3391	1.736	22.009	-0.00345956	-0.0346416	-0.0204943	0.176238	-0.0148814	0.0101339
-3390	1.736	21.931	-0.003712	-0.0379426	-0.014846	0.150857	-0.0179537	-0.0105596
-3389	1.735	21.871	-0.00396351	-0.0412336	-0.00817787	0.114344	-0.0206048	-0.0311057
-3388	1.733	21.822	-0.00421401	-0.0445136	-0.000988643	0.0695094	-0.0227734	-0.0510163
-3387	1.731	21.786	-0.00446343	-0.0477815	0.00619041	0.0197747	-0.0244093	-0.0698158
-3386	1.728	21.752	-0.00471168	-0.0510364	0.0128352	-0.0310936	-0.0254751	-0.0870524
-3385	1.725	21.714	-0.00495871	-0.0542773	0.018467	-0.0792692	-0.0259463	-0.102309
-3384	1.723	21.68	-0.00520442	-0.0575032	0.0226873	-0.121156	-0.0258126	-0.115214
-3383	1.722	21.652	-0.00544875	-0.0607131	0.0252057	-0.153656	-0.0250777	-0.125448
-3382	1.723	21.623	-0.00569163	-0.063906	0.02586	-0.174403	-0.0237591	-0.132757
-3381	1.724	21.592	-0.00593297	-0.067081	0.0246265	-0.181932	-0.0218881	-0.136951
-3380	1.726	21.561	-0.00617271	-0.0702372	0.0216194	-0.175786	-0.0195088	-0.137916
-3379	1.729	21.542	-0.00641077	-0.0733735	0.0170815	-0.15654	-0.016677	-0.135614
-3378	1.733	21.532	-0.00664709	-0.076489	0.0113636	-0.125751	-0.013459	-0.130084
-3377	1.737	21.532	-0.00688159	-0.0795828	0.00489793	-0.0858296	-0.0099302	-0.121442
-3376	1.741	21.552	-0.0071142	-0.082654	-0.00183465	-0.0398545	-0.00617289	-0.109879
-3375	1.745	21.601	-0.00734486	-0.0857015	-0.00834081	0.00866934	-0.00227481	-0.0956567
-3374	1.748	21.686	-0.00757348	-0.0887246	-0.0141508	0.0560774	0.00167319	-0.0791006
-3373	1.751	21.783	-0.00780002	-0.0917223	-0.0188527	0.0988242	0.00557913	-0.0605942
-3372	1.754	21.887	-0.00802438	-0.0946936	-0.0221212	0.13375	0.00935212	-0.040569
-3371	1.755	21.981	-0.00824652	-0.0976378	-0.0237407	0.158314	0.0129044	-0.0194946
-3370	1.76	22.073	-0.00846637	-0.100554	-0.0236187	0.170783	0.0161535	0.00213196
-3369	1.764	22.129	-0.00868385	-0.103441	-0.0217911	0.17035	0.019024	0.0237986
-3368	1.761	22.159	-0.0088989	-0.106298	-0.0184172	0.157188	0.0214493	0.0449896
-3367	1.759	22.18	-0.00911147	-0.109125	-0.0137662	0.132426	0.0233735	0.0651986
-3366	1.759	22.193	-0.00932148	-0.11192	-0.00819587	0.0980526	0.024752	0.0839403
-3365	1.761	22.194	-0.00952888	-0.114683	-0.00212459	0.056756	0.0255532	0.100762
-3364	1.764	22.186	-0.00973361	-0.117413	0.00399984	0.0117138	0.0257589	0.115256
-3363	1.771	22.165	-0.0099356	-0.120108	0.00973351	-0.0336525	0.0253648	0.127068
-3362	1.778	22.124	-0.0101348	-0.122769	0.0146686	-0.0759392	0.0243806	0.135905
-3361	1.787	22.046	-0.0103311	-0.125395	0.0184626	-0.112016	0.0228295	0.141544
-3360	1.79	21.936	-0.0105246	-0.127984	0.0208619	-0.139261	0.0207482	0.14384
-3359	1.787	21.823	-0.010715	-0.130536	0.0217184	-0.155748	0.0181855	0.142725
-3358	1.791	21.811	-0.0109025	-0.13305	0.0209988	-0.160386	0.0152013	0.138212
-3357	1.791	21.775	-0.0110868	-0.135526	0.0187845	-0.15299	0.0118655	0.130397
-3356	1.789	21.761	-0.0112681	-0.137962	0.0152635	-0.134281	0.00825601	0.119453
-3355	1.784	21.768	-0.0114461	-0.140359	0.0107147	-0.10582	0.00445698	0.10563
-3354	1.775	21.79	-0.0116209	-0.142714	0.00548557	-0.069879	0.000557	0.0892474
-3353	1.765	21.836	-0.0117925	-0.145029	-3.39899e-05	-0.0292575	-0.0033531	0.0706864
-3352	1.753	21.892	-0.0119607	-0.147301	-0.0054413	0.012934	-0.00718231	0.0503823
-3351	1.737	21.991	-0.0121255	-0.149531	-0.0103501	0.0535146	-0.0108416	0.028813
-3350	1.722	22.08	-0.0122869	-0.151717	-0.0144184	0.0894735	-0.0142459	0.00648878
-3349	1.708	22.119	-0.0124448	-0.15386	-0.0173722	0.118194	-0.0173162	-0.0160607
-3348	1.695	22.125	-0.0125992	-0.155957	-0.0190237	0.137646	-0.0199814	-0.0382983
-3347	1.686	22.106	-0.0127501	-0.15801	-0.0192832	0.146526	-0.0221796	-0.0596929
-3346	1.68	22.069	-0.0128973	-0.160017	-0.0181634	0.144347	-0.0238601	-0.0797315
-3345	1.68	22.032	-0.0130409	-0.161978	-0.0157757	0.131461	-0.0249842	-0.0979321
-3344	1.684	21.991	-0.0131808	-0.163892	-0.0123201	0.109014	-0.0255262	-0.113855
-3343	1.691	21.936	-0.013317	-0.165758	-0.00806879	0.0788535	-0.0254738	-0.127114
-3342	1.699	21.863	-0.0134495	-0.167577	-0.00334419	0.0433687	-0.0248288	-0.137385
-3341	1.711	21.769	-0.0135781	-0.169347	0.00150513	0.00530634	-0.0236067	-0.144414
-3340	1.726	21.638	-0.013703	-0.171069	0.00613045	-0.0324447	-0.0218362	-0.148025
-3339	1.74	21.585	-0.0138239	-0.172741	0.0102081	-0.0670732	-0.019559	-0.148123
-3338	1.759	21.575	-0.013941	-0.174363	0.0134619	-0.096056	-0.0168284	-0.144695
-3337	1.777	21.59	-0.0140541	-0.175936	0.0156823	-0.117342	-0.0137084	-0.137815
-3336	1.793	21.619	-0.0141633	-0.177457	0.0167389	-0.129497	-0.0102719	-0.127638
-3335	1.804	21.656	-0.0142685	-0.178928	0.0165884	-0.1318	-0.00659897	-0.114397
-3334	1.808	21.683	-0.0143697	-0.180347	0.0152746	-0.124283	-0.0027753	-0.0984031
-3333	1.806	21.696	-0.0144668	-0.181714	0.0129232	-0.10771	0.00111003	-0.0800297
-3332	1.799	21.723	-0.0145599	-0.183029	0.00973002	-0.0835086	0.00496661	-0.0597101
-3331	1.786	21.812	-0.0146489	-0.184292	0.00594514	-0.0536454	0.00870473	-0.0379247
-3330	1.77	21.902	-0.0147338	-0.185502	0.00185305	-0.0204667	0.0122375	-0.01519
-3329	1.755	21.96	-0.0148146	-0.186659	-0.00224871	0.0134858	0.015483	0.00795358
-3328	1.742	22.004	-0.0148912	-0.187763	-0.00607127	0.0456705	0.0183659	0.0309546
-3327	1.737	22.051	-0.0149637	-0.188813	-0.00935485	0.0737371	0.0208195	0.0532642
-3326	1.73	22.065	-0.015032	-0.189809	-0.0118864	0.0956987	0.0227869	0.0743485
-3325	1.726	22.096	-0.0150961	-0.190751	-0.0135131	0.110072	0.024223	0.0937022
-3324	1.727	22.131	-0.015156	-0.191639	-0.0141513	0.115976	0.0250946	0.11086
-3323	1.733	22.168	-0.0152117	-0.192472	-0.0137901	0.113184	0.025382	0.12541
-3322	1.743	22.205	-0.0152631	-0.193251	-0.0124893	0.102124	0.025079	0.136998
-3321	1.754	22.191	-0.0153103	-0.193975	-0.0103726	0.0838288	0.0241931	0.145345
-3320	1.769	22.203	-0.0153533	-0.194644	-0.00761641	0.0598428	0.0227455	0.150246
-3319	1.781	22.116	-0.015392	-0.195258	-0.00443531	0.0320932	0.0207701	0.151577
-3318	1.786	21.975	-0.0154264	-0.195817	-0.00106523	0.00273473	0.0183135	0.149302
-3317	1.785	21.866	-0.0154566	-0.19632	0.00225412	-0.0260184	0.0154331	0.143471
-3316	1.787	21.78	-0.0154825	-0.196768	0.00529631	-0.0520601	0.0121963	0.134216
-3315	1.785	21.704	-0.0155042	-0.197161	0.00786367	-0.0735464	0.0086786	0.121755
-3314	1.782	21.653	-0.0155216	-0.197499	0.00979996	-0.0890268	0.00496208	0.106379
-3313	1.774	21.61	-0.0155347	-0.197781	0.0109995	-0.0975402	0.00113329	0.0884532
-3312	1.762	21.571	-0.0155435	-0.198008	0.0114123	-0.0986722	-0.00271866	0.0684005
-3311	1.75	21.541	-0.0155481	-0.198179	0.0110449	-0.0925691	-0.00650422	0.0466972
-3310	1.734	21.553	-0.0155484	-0.198295	0.00995716	-0.0799087	-0.0101355	0.0238591
-3309	1.72	21.617	-0.0155445	-0.198356	0.00825541	-0.061833	-0.0135281	0.000429489
-3308	1.709	21.665	-0.0155364	-0.198362	0.00608265	-0.0398466	-0.0166035	-0.0230335
-3307	1.699	21.687	-0.015524	-0.198312	0.00360664	-0.0156927	-0.0192906	-0.0459706
-3306	1.691	21.685	-0.0155074	-0.198208	0.00100691	0.00878545	-0.0215271	-0.0678343
-3305	1.686	21.657	-0.0154865	-0.198048	-0.00153837	0.0317862	-0.0232615	-0.0881026
-3304	1.681	21.589	-0.0154615	-0.197834	-0.00386454	0.0516818	-0.0244541	-0.106291
-3303	1.679	21.488	-0.0154323	-0.197566	-0.00583105	0.0671338	-0.0250775	-0.121965
-3302	1.678	21.348	-0.015399	-0.197243	-0.00732955	0.0771818	-0.0251179	-0.134748
-3301	1.679	21.17	-0.0153615	-0.196866	-0.00828925	0.0813006	-0.0245748	-0.144334
-3300	1.674	20.952	-0.0153198	-0.196434	-0.00867923	0.079422	-0.0234615	-0.150494
-3299	1.672	20.81	-0.0152741	-0.19595	-0.00850782	0.0719215	-0.0218043	-0.153078
-3298	1.677	20.742	-0.0152243	-0.195411	-0.00781923	0.059572	-0.0196421	-0.152022
-3297	1.682	20.718	-0.0151704	-0.19482	-0.00668792	0.0434695	-0.0170259	-0.147351
-3296	1.687	20.725	-0.0151124	-0.194176	-0.00521135	0.0249376	-0.0140166	-0.139174
-3295	1.691	20.741	-0.0150504	-0.193478	-0.00350168	0.00541881	-0.0106846	-0.127685
-3294	1.692	20.77	-0.0149845	-0.192729	-0.0016772	-0.0136377	-0.00710759	-0.113157
-3293	1.692	20.818	-0.0149146	-0.191928	0.000145898	-0.0308844	-0.00336882	-0.0959334
-3292	1.691	20.88	-0.0148407	-0.191075	0.0018608	-0.0451704	0.000444746	-0.0764251
-3291	1.69	20.952	-0.0147629	-0.190171	0.00337598	-0.055617	0.0042445	-0.0550959
-3290	1.689	21.042	-0.0146813	-0.189215	0.00461941	-0.0616694	0.00794227	-0.0324533
-3289	1.693	21.184	-0.0145958	-0.18821	0.005541	-0.0631205	0.0114523	-0.00903614
-3288	1.702	21.337	-0.0145064	-0.187154	0.00611323	-0.0601081	0.0146934	0.0145983
-3287	1.705	21.446	-0.0144134	-0.186048	0.00633024	-0.0530852	0.0175906	0.0378876
-3286	1.709	21.538	-0.0143165	-0.184893	0.00620552	-0.0427687	0.020077	0.0602775
-3285	1.716	21.636	-0.014216	-0.18369	0.00576875	-0.030071	0.0220954	0.0812355
-3284	1.727	21.721	-0.0141117	-0.182438	0.00506205	-0.0160206	0.0235994	0.100263
-3283	1.739	21.767	-0.0140039	-0.181138	0.00413609	-0.00167889	0.0245546	0.116908
-3282	1.75	21.771	-0.0138924	-0.179791	0.00304639	0.0119404	0.0249396	0.130775
-3281	1.761	21.751	-0.0137774	-0.178397	0.00185014	0.0239428	0.0247459	0.141535
-3280	1.769	21.719	-0.0136589	-0.176957	0.000603611	0.0336106	0.0239787	0.148933
-3279	1.774	21.692	-0.0135369	-0.17547	-0.000639677	0.0404432	0.0226564	0.152794
-3278	1.775	21.662	-0.0134114	-0.173939	-0.00183011	0.0441777	0.0208102	0.153028
-3277	1.773	21.629	-0.0132826	-0.172363	-0.00292256	0.0447895	0.0184834	0.14963
-3276	1.768	21.616	-0.0131505	-0.170743	-0.00387657	0.0424751	0.0157305	0.142683
-3275	1.761	21.639	-0.013015	-0.169079	-0.00465641	0.0376183	0.0126158	0.132353
-3274	1.752	21.704	-0.0128763	-0.167372	-0.0052311	0.030746	0.00921173	0.118887
-3273	1.744	21.784	-0.0127344	-0.165623	-0.00557472	0.0224755	0.0055976	0.102607
-3272	1.735	21.853	-0.0125893	-0.163832	-0.00566712	0.0134609	0.00185729	0.0839015
-3271	1.729	21.907	-0.0124412	-0.162	-0.00549492	0.0043405	-0.00192242	0.0632149
-3270	1.721	21.938	-0.01229	-0.160128	-0.00505297	-0.00430774	-0.00565395	0.0410399
-3269	1.716	21.954	-0.0121358	-0.158215	-0.00434602	-0.0120022	-0.00925097	0.0179037
-3268	1.713	21.955	-0.0119786	-0.156264	-0.00339034	-0.0183812	-0.0126303	-0.0056442
-3267	1.713	21.94	-0.0118185	-0.154274	-0.0022152	-0.0232137	-0.0157141	-0.0290448
-3266	1.714	21.917	-0.0116556	-0.152247	-0.000863678	-0.0263986	-0.0184311	-0.0517433
-3265	1.72	21.888	-0.0114899	-0.150182	0.000607272	-0.0279521	-0.0207191	-0.073202
-3264	1.73	21.847	-0.0113215	-0.148081	0.0021279	-0.0279875	-0.0225254	-0.092913
-3263	1.74	21.82	-0.0111504	-0.145944	0.00361792	-0.0266892	-0.0238089	-0.110411
-3262	1.751	21.838	-0.0109766	-0.143773	0.00499008	-0.0242849	-0.0245404	-0.125282
-3261	1.762	21.867	-0.0108003	-0.141567	0.00615488	-0.021018	-0.0247036	-0.137178
-3260	1.771	21.884	-0.0106215	-0.139328	0.00702632	-0.0171252	-0.0242955	-0.145818
-3259	1.776	21.886	-0.0104403	-0.137056	0.00752821	-0.0128185	-0.0233261	-0.151002
-3258	1.777	21.881	-0.0102566	-0.134752	0.00760063	-0.00827553	-0.0218184	-0.152609
-3257	1.775	21.883	-0.0100706	-0.132417	0.00720608	-0.00363671	-0.0198079	-0.150605
-3256	1.772	21.893	-0.00988231	-0.130051	0.00633452	0.000990195	-0.0173415	-0.145041
-3255	1.766	21.951	-0.00969182	-0.127656	0.00500706	0.00552043	-0.0144769	-0.136053
-3254	1.759	22.07	-0.00949917	-0.125232	0.00327757	0.00987896	-0.0112806	-0.123856
-3253	1.755	22.179	-0.00930443	-0.12278	0.00123196	0.0139864	-0.0078268	-0.108743
-3252	1.759	22.274	-0.00910765	-0.1203	-0.0010151	0.0177462	-0.00419555	-0.0910737
-3251	1.756	22.328	-0.0089089	-0.117794	-0.00332591	0.0210366	-0.000470879	-0.0712686
-3250	1.754	22.371	-0.00870824	-0.115263	-0.00554786	0.0237069	0.00326113	-0.0497983
-3249	1.753	22.386	-0.00850573	-0.112706	-0.00752333	0.0255823	0.00691434	-0.0271718
-3248	1.755	22.384	-0.00830144	-0.110126	-0.00910087	0.0264742	0.0104045	-0.00392487
-3247	1.76	22.378	-0.00809542	-0.107522	-0.0101468	0.0261985	0.0136514	0.0193928
-3246	1.767	22.357	-0.00788775	-0.104896	-0.0105563	0.0245975	0.0165803	0.0422306
-3245	1.776	22.33	-0.00767848	-0.102249	-0.0102632	0.0215649	0.0191241	0.0640501
-3244	1.789	22.287	-0.00746769	-0.0995804	-0.00924778	0.0170706	0.0212245	0.0843378
-3243	1.799	22.231	-0.00725543	-0.0968922	-0.00754076	0.011182	0.0228337	0.102617
-3242	1.808	22.153	-0.00704176	-0.094185	-0.00522481	0.00407894	0.023915	0.118459
-3241	1.813	22.087	-0.00682676	-0.0914596	-0.00243144	-0.0039408	0.0244441	0.131493
-3240	1.815	22.042	-0.00661049	-0.0887169	0.000665773	-0.0124659	0.0244095	0.141417
-3239	1.811	21.984	-0.00639301	-0.0859577	0.00386155	-0.0209887	0.0238126	0.147998
-3238	1.802	21.918	-0.00617439	-0.0831828	0.00693236	-0.028933	0.0226677	0.151088
-3237	1.79	21.855	-0.00595469	-0.0803932	0.00965205	-0.035693	0.0210017	0.150618
-3236	1.778	21.804	-0.00573399	-0.0775897	0.0118085	-0.040679	0.0188537	0.146602
-3235	1.753	21.779	-0.00551233	-0.074773	0.01322	-0.0433678	0.0162735	0.139141
-3234	1.743	21.833	-0.0052898	-0.0719442	0.0137507	-0.0433528	0.013321	0.128414
-3233	1.735	21.921	-0.00506645	-0.069104	0.0133226	-0.0403895	0.0100644	0.114678
-3232	1.73	22.016	-0.00484235	-0.0662533	0.0119246	-0.0344317	0.00657908	0.0982594
-3231	1.727	22.09	-0.00461757	-0.0633929	0.00961625	-0.0256547	0.00294528	0.0795478
-3230	1.724	22.131	-0.00439217	-0.0605238	0.00652661	-0.0144621	-0.000753263	0.0589857
-3229	1.724	22.137	-0.00416621	-0.0576468	0.00284793	-0.00147413	-0.00443148	0.0370587
-3228	1.721	22.116	-0.00393977	-0.0547626	-0.001176	0.0125027	-0.00800488	0.0142834
-3227	1.722	22.077	-0.0037129	-0.0518723	-0.00526574	0.0265239	-0.0113915	-0.00880443
-3226	1.724	22.034	-0.00348567	-0.0489766	-0.00912561	0.0395701	-0.0145137	-0.0316625
-3225	1.727	21.995	-0.00325815	-0.0460763	-0.012465	0.050621	-0.0173001	-0.0537549
-3224	1.733	21.959	-0.0030304	-0.0431724	-0.0150205	0.0587352	-0.019687	-0.0745645
-3223	1.739	21.934	-0.00280249	-0.0402657	-0.0165763	0.0631284	-0.02162	-0.093605
-3222	1.746	21.933	-0.00257447	-0.037357	-0.0169826	0.0632455	-0.0230553	-0.110432
-3221	1.753	21.94	-0.00234642	-0.0344472	-0.0161689	0.0588182	-0.0239603	-0.124655
-3220	1.757	21.941	-0.0021184	-0.031537	-0.0141526	0.0499044	-0.0243149	-0.135944
-3219	1.759	21.933	-0.00189046	-0.0286274	-0.0110408	0.0369032	-0.0241113	-0.144037
-3218	1.758	21.919	-0.00166268	-0.0257192	-0.00702527	0.0205452	-0.0233547	-0.14875
-3217	1.756	21.906	-0.00143512	-0.0228131	-0.00237159	0.00185487	-0.0220631	-0.149976
-3216	1.754	21.908	-0.00120783	-0.0199101	0.00259864	-0.017911	-0.0202664	-0.147691
-3215	1.754	21.935	-0.000980884	-0.0170109	0.0075297	-0.0373476	-0.0180062	-0.141952
-3214	1.755	21.983	-0.00075434	-0.0141163	0.0120573	-0.0550012	-0.0153348	-0.132899
-3213	1.759	22.049	-0.000528259	-0.0112272	0.0158356	-0.0694783	-0.0123136	-0.120745
-3212	1.766	22.122	-0.000302703	-0.00834428	0.0185635	-0.0795547	-0.00901199	-0.10578
-3211	1.783	22.202	-7.77315e-05	-0.00546844	0.0200088	-0.0842779	-0.00550589	-0.0883548
-3210	1.788	22.237	0.000146595	-0.00260044	0.0200278	-0.083052	-0.00187563	-0.0688797
-3209	1.793	22.254	0.000370218	0.000258948	0.0185783	-0.0757003	0.00179564	-0.0478114
-3208	1.797	22.251	0.000593077	0.00310893	0.0157262	-0.0624978	0.00542393	-0.0256429
-3207	1.8	22.244	0.000815114	0.00594875	0.0116434	-0.0441705	0.0089263	-0.00289241
-3206	1.802	22.233	0.00103627	0.00877763	0.00659855	-0.0218601	0.0122228	0.0199092
-3205	1.802	22.226	0.00125649	0.0115948	0.000938885	0.00294499	0.0152382	0.0422305
-3204	1.801	22.233	0.00147572	0.0143996	-0.00493302	0.0285078	0.0179037	0.0635522
-3203	1.798	22.246	0.00169389	0.0171911	-0.0105881	0.0529642	0.0201588	0.0833786
-3202	1.793	22.264	0.00191096	0.0199688	-0.0156022	0.074459	0.0219522	0.10125
-3201	1.786	22.281	0.00212687	0.0227317	-0.0195881	0.0912862	0.0232432	0.116752
-3200	1.778	22.287	0.00234156	0.0254793	-0.0222251	0.102024	0.0240025	0.129526
-3199	1.771	22.286	0.00255498	0.0282109	-0.0232853	0.105653	0.0242133	0.139279
-3198	1.763	22.284	0.00276707	0.0309256	-0.0226525	0.101648	0.0238709	0.145785
-3197	1.756	22.274	0.0029778	0.0336229	-0.020334	0.0900349	0.0229835	0.148896
-3196	1.753	22.269	0.00318709	0.036302	-0.0164629	0.071409	0.0215716	0.148543
-3195	1.75	22.278	0.0033949	0.0389622	-0.0112912	0.0469107	0.0196676	0.144737
-3194	1.752	22.307	0.00360118	0.041603	-0.0051736	0.018157	0.017315	0.137568
-3193	1.758	22.343	0.00380589	0.0442236	0.00145655	-0.0128625	0.0145678	0.127206
-3192	1.768	22.381	0.00400896	0.0468233	0.00811809	-0.0439243	0.0114887	0.113892
-3191	1.781	22.399	0.00421036	0.0494016	0.014317	-0.072729	0.00814793	0.097938
-3190	1.792	22.36	0.00441003	0.0519578	0.019583	-0.0970728	0.00462169	0.0797149
-3189	1.8	22.27	0.00460793	0.0544914	0.0235056	-0.115015	0.000990329	0.0596461
-3188	1.806	22.192	0.00480401	0.0570015	0.0257659	-0.125033	-0.00266343	0.0381977
-3187	1.81	22.119	0.00499823	0.0594878	0.0261627	-0.126147	-0.0062564	0.015867
-3186	1.81	22.046	0.00519054	0.0619496	0.0246297	-0.118013	-0.00970683	-0.00682888
-3185	1.808	21.992	0.00538089	0.0643863	0.0212435	-0.100963	-0.0129362	-0.0293644
-3184	1.803	21.958	0.00556925	0.0667974	0.0162203	-0.0760051	-0.0158711	-0.0512185
-3183	1.795	21.951	0.00575558	0.0691822	0.00990315	-0.044763	-0.0184449	-0.071886
-3182	1.785	21.952	0.00593983	0.0715403	0.00273805	-0.00937384	-0.0205989	-0.0908895
-3181	1.772	21.976	0.00612195	0.0738712	-0.00475725	0.0276579	-0.0222843	-0.10779
-3180	1.754	22.054	0.00630192	0.0761742	-0.0120308	0.0636374	-0.0234626	-0.122199
-3179	1.738	22.126	0.00647969	0.0784489	-0.0185371	0.0958759	-0.0241073	-0.133782
-3178	1.724	22.166	0.00665523	0.0806948	-0.0237784	0.121892	-0.0242035	-0.142273
-3177	1.712	22.192	0.00682849	0.0829114	-0.0273425	0.139601	-0.023749	-0.147477
-3176	1.703	22.209	0.00699944	0.0850982	-0.0289356	0.147483	-0.0227541	-0.149274
-3175	1.7	22.225	0.00716805	0.0872547	-0.0284061	0.14471	-0.0212413	-0.147621
-3174	1.702	22.247	0.00733429	0.0893806	-0.0257587	0.131224	-0.0192448	-0.142558
-3173	1.709	22.262	0.0074981	0.0914753	-0.0211563	0.10776	-0.0168099	-0.1342
-3172	1.721	22.277	0.00765948	0.0935385	-0.0149107	0.0758117	-0.0139917	-0.12274
-3171	1.735	22.276	0.00781838	0.0955696	-0.00746185	0.0375395	-0.010854	-0.10844
-3170	1.757	22.26	0.00797477	0.0975684	0.00065371	-0.00437745	-0.00746803	-0.0916308
-3169	1.781	22.173	0.00812862	0.0995344	0.00884099	-0.0469272	-0.00391046	-0.0726972
-3168	1.806	22.098	0.00827991	0.101467	0.0164906	-0.0869817	-0.000261924	-0.0520747
-3167	1.83	22.071	0.0084286	0.103366	0.023024	-0.121527	0.00339484	-0.030237
-3166	1.841	22.037	0.00857468	0.105232	0.0279376	-0.147892	0.0069769	-0.00768616
-3165	1.855	22.014	0.0087181	0.107063	0.0308419	-0.16395	0.010403	0.0150597
-3164	1.867	22.006	0.00885885	0.10886	0.0314916	-0.168295	0.0135953	0.0374778
-3163	1.872	22.016	0.00899691	0.110621	0.029807	-0.160357	0.0164813	0.0590524
-3162	1.87	22.049	0.00913224	0.112348	0.0258817	-0.140465	0.0189953	0.0792875
-3161	1.867	22.116	0.00926483	0.114039	0.0199786	-0.109838	0.0210802	0.097717
-3160	1.853	22.247	0.00939465	0.115694	0.0125119	-0.0705168	0.0226883	0.113916
-3159	1.831	22.353	0.00952169	0.117313	0.00401859	-0.0252276	0.0237829	0.127512
-3158	1.806	22.416	0.00964593	0.118896	-0.00488062	0.022808	0.0243386	0.138189
-3157	1.783	22.466	0.00976734	0.120442	-0.0135264	0.0701012	0.0243424	0.1457
-3156	1.766	22.517	0.00988591	0.121952	-0.0212702	0.11315	0.0237937	0.149869
-3155	1.749	22.531	0.0100016	0.123425	-0.0275225	0.148698	0.0227044	0.150598
-3154	1.738	22.513	0.0101145	0.12486	-0.0317983	0.173984	0.0210987	0.147865
-3153	1.73	22.469	0.0102244	0.126258	-0.0337549	0.186953	0.0190123	0.141729
-3152	1.726	22.408	0.0103314	0.127618	-0.0332187	0.18642	0.016492	0.132328
-3151	1.727	22.33	0.0104356	0.128941	-0.0302011	0.172181	0.0135944	0.119872
-3150	1.733	22.249	0.0105368	0.130226	-0.0248991	0.145039	0.0103847	0.104642
-3149	1.742	22.152	0.010635	0.131473	-0.0176834	0.106767	0.00693507	0.0869837
-3148	1.757	22.008	0.0107303	0.132681	-0.00907178	0.0599891	0.00332347	0.0672983
-3147	1.759	21.786	0.0108227	0.133851	0.000307345	0.008006	-0.00036859	0.0460334
-3146	1.764	21.65	0.0109121	0.134983	0.00976139	-0.0454415	-0.0040576	0.0236735
-3145	1.77	21.554	0.0109985	0.136077	0.0185847	-0.0964408	-0.00766003	0.000728936
-3144	1.762	21.463	0.0110819	0.137131	0.0261113	-0.141195	-0.0110942	-0.0222761
-3143	1.764	21.418	0.0111623	0.138147	0.0317655	-0.176306	-0.014282	-0.0448151
-3142	1.762	21.403	0.0112397	0.139125	0.0351059	-0.199032	-0.017151	-0.0663712
-3141	1.76	21.425	0.0113142	0.140063	0.03586	-0.207502	-0.0196356	-0.0864493
-3140	1.756	21.446	0.0113856	0.140963	0.0339464	-0.200869	-0.0216791	-0.104587
-3139	1.743	21.458	0.011454	0.141824	0.0294826	-0.179386	-0.0232342	-0.120366
-3138	1.726	21.475	0.0115195	0.142646	0.0227783	-0.144407	-0.024265	-0.13342
-3137	1.71	21.558	0.0115819	0.143429	0.014314	-0.0983036	-0.0247473	-0.143444
-3136	1.697	21.633	0.0116413	0.144174	0.0047066	-0.0443021	-0.024669	-0.150203
-3135	1.686	21.678	0.0116977	0.14488	-0.00533594	0.0137388	-0.0240309	-0.153534
-3134	1.679	21.705	0.0117511	0.145546	-0.0150666	0.0716066	-0.0228464	-0.153355
-3133	1.675	21.733	0.0118016	0.146175	-0.023755	0.12504	-0.0211412	-0.149659
-3132	1.677	21.769	0.011849	0.146764	-0.0307427	0.170046	-0.0189529	-0.142524
-3131	1.682	21.797	0.0118934	0.147315	-0.0354931	0.203194	-0.01633	-0.132104
-3130	1.689	21.818	0.0119349	0.147827	-0.0376324	0.221883	-0.013331	-0.118629
-3129	1.7	21.828	0.0119733	0.148301	-0.0369797	0.224541	-0.0100231	-0.102399
-3128	1.71	21.816	0.0120088	0.148737	-0.0335616	0.210759	-0.00648056	-0.0837766
-3127	1.722	21.778	0.0120413	0.149134	-0.0276122	0.181332	-0.00278304	-0.063182
-3126	1.735	21.705	0.0120709	0.149494	-0.0195569	0.138222	0.000986004	-0.0410802
-3125	1.745	21.629	0.0120976	0.149815	-0.00998247	0.084423	0.00474134	-0.017972
-3124	1.756	21.601	0.0121213	0.150098	0.000406431	0.023756	0.00839783	0.00561728
-3123	1.767	21.596	0.012142	0.150344	0.0108387	-0.0394037	0.0118724	0.02915
-3122	1.775	21.596	0.0121599	0.150552	0.0205344	-0.100443	0.0150857	0.0520882
-3121	1.782	21.607	0.0121749	0.150723	0.0287634	-0.154847	0.0179644	0.0739056
-3120	1.786	21.628	0.0121869	0.150857	0.0349	-0.198538	0.0204423	0.0941002
-3119	1.789	21.651	0.0121961	0.150954	0.0384713	-0.228176	0.0224622	0.112205
-3118	1.788	21.675	0.0122025	0.151014	0.0391932	-0.24142	0.023977	0.1278
-3117	1.784	21.7	0.012206	0.151037	0.0369932	-0.237109	0.0249511	0.14052
-3116	1.78	21.732	0.0122066	0.151024	0.0320173	-0.21536	0.0253608	0.150064
-3115	1.773	21.799	0.0122045	0.150975	0.0246203	-0.177579	0.0251953	0.156203
-3114	1.766	21.891	0.0121996	0.150891	0.0153407	-0.126367	0.0244568	0.158786
-3113	1.759	21.976	0.0121919	0.15077	0.00486125	-0.065342	0.0231602	0.157741
-3112	1.753	22.048	0.0121814	0.150614	-0.00604142	0.00111505	0.0213335	0.153077
-3111	1.753	22.122	0.0121682	0.150423	-0.0165543	0.0681775	0.0190166	0.14489
-3110	1.754	22.172	0.0121523	0.150197	-0.0258891	0.130924	0.0162605	0.133352
-3109	1.749	22.213	0.0121337	0.149937	-0.033341	0.184699	0.0131265	0.118716
-3108	1.746	22.251	0.0121124	0.149642	-0.0383428	0.225464	0.00968472	0.101304
-3107	1.745	22.284	0.0120884	0.149314	-0.0405074	0.250094	0.0060123	0.0815031
-3106	1.745	22.308	0.0120619	0.148951	-0.0396583	0.256624	0.00219197	0.0597572
-3105	1.746	22.319	0.0120327	0.148556	-0.0358439	0.244403	-0.00168991	0.036556
-3104	1.749	22.329	0.0120009	0.148127	-0.0293347	0.214151	-0.00554532	0.0124244
-3103	1.753	22.325	0.0119666	0.147665	-0.0206045	0.167927	-0.00928651	-0.0120894
-3102	1.759	22.301	0.0119297	0.147172	-0.0102957	0.108979	-0.012828	-0.0364262
-3101	1.766	22.252	0.0118903	0.146646	0.000828127	0.041526	-0.0160887	-0.0600282
-3100	1.775	22.169	0.0118485	0.146088	0.011939	-0.0295532	-0.0189933	-0.0823522
-3099	1.782	22.073	0.0118041	0.145499	0.0222061	-0.0990688	-0.0214747	-0.102882
-3098	1.789	21.995	0.0117574	0.144879	0.0308582	-0.161902	-0.0234747	-0.12114
-3097	1.795	21.931	0.0117082	0.144228	0.0372417	-0.213382	-0.0249464	-0.136698
-3096	1.786	21.85	0.0116567	0.143548	0.0408705	-0.249636	-0.0258542	-0.149188
-3095	1.788	21.809	0.0116028	0.142837	0.0414622	-0.267879	-0.0261755	-0.15831
-3094	1.789	21.787	0.0115466	0.142096	0.0389612	-0.266629	-0.0259008	-0.163841
-3093	1.787	21.791	0.0114881	0.141327	0.033543	-0.245829	-0.0250344	-0.165638
-3092	1.783	21.803	0.0114273	0.140529	0.0256019	-0.206856	-0.0235937	-0.163642
-3091	1.777	21.84	0.0113643	0.139702	0.0157228	-0.152438	-0.0216094	-0.157881
-3090	1.771	21.907	0.0112991	0.138848	0.00463741	-0.0864571	-0.0191249	-0.148471
-3089	1.762	22.043	0.0112317	0.137966	-0.00682975	-0.0136765	-0.0161948	-0.135609
-3088	1.753	22.219	0.0111621	0.137057	-0.017823	0.0606077	-0.0128844	-0.119575
-3087	1.755	22.39	0.0110905	0.136121	-0.0275193	0.130952	-0.00926777	-0.100721
-3086	1.747	22.5	0.0110167	0.135159	-0.0351904	0.192163	-0.00542621	-0.0794649
-3085	1.738	22.567	0.010941	0.134171	-0.0402573	0.239689	-0.0014466	-0.0562838
-3084	1.73	22.581	0.0108631	0.133158	-0.0423343	0.269949	0.00258072	-0.0316995
-3083	1.724	22.561	0.0107834	0.13212	-0.0412584	0.280614	0.00656395	-0.0062695
-3082	1.722	22.51	0.0107016	0.131057	-0.0371019	0.270778	0.0104119	0.019427
-3081	1.725	22.459	0.0106179	0.12997	-0.0301677	0.24104	0.0140361	0.0448014
-3080	1.733	22.416	0.0105324	0.128859	-0.0209674	0.193465	0.0173527	0.0692698
-3079	1.745	22.376	0.010445	0.127725	-0.0101831	0.131442	0.0202848	0.0922656
-3078	1.762	22.342	0.0103557	0.126568	0.00138329	0.0594431	0.0227636	0.113253
-3077	1.784	22.266	0.0102647	0.125389	0.0128695	-0.0173006	0.0247307	0.131741
-3076	1.808	22.158	0.010172	0.124188	0.0234177	-0.0931807	0.0261389	0.14729
-3075	1.828	22.065	0.0100775	0.122966	0.0322385	-0.162622	0.0269536	0.159529
-3074	1.833	21.991	0.00998128	0.121723	0.0386706	-0.220492	0.0271538	0.16816
-3073	1.848	21.951	0.00988345	0.120459	0.0422298	-0.262486	0.0267323	0.172964
-3072	1.859	21.915	0.009784	0.119175	0.0426462	-0.285441	0.0256962	0.173813
-3071	1.864	21.903	0.00968297	0.117871	0.0398842	-0.287583	0.0240667	0.170664
-3070	1.862	21.92	0.00958039	0.116548	0.034146	-0.268657	0.0218785	0.163571
-3069	1.855	21.963	0.0094763	0.115207	0.0258561	-0.229958	0.0191795	0.152674
-3068	1.841	22.029	0.00937073	0.113848	0.0156304	-0.17424	0.0160295	0.138206
-3067	1.832	22.167	0.00926372	0.11247	0.00422999	-0.105522	0.0124988	0.120478
-3066	1.804	22.3	0.0091553	0.111076	-0.00749556	-0.0287954	0.00866683	0.0998835
-3065	1.778	22.393	0.00904551	0.109664	-0.0186718	0.0503395	0.00462022	0.0768797
-3064	1.754	22.465	0.00893439	0.108237	-0.0284645	0.126081	0.000451017	0.0519839
-3063	1.734	22.534	0.00882196	0.106793	-0.0361426	0.192857	-0.00374555	0.0257594
-3062	1.722	22.596	0.00870827	0.105334	-0.0411324	0.245729	-0.00787315	-0.00119675
-3061	1.715	22.654	0.00859335	0.10386	-0.0430607	0.280768	-0.0118366	-0.0282673
-3060	1.713	22.68	0.00847724	0.102372	-0.041783	0.29534	-0.0155441	-0.0548289
-3059	1.715	22.668	0.00835996	0.10087	-0.037394	0.288307	-0.0189092	-0.0802661
-3058	1.721	22.629	0.00824157	0.0993541	-0.0302206	0.260118	-0.021853	-0.103986
-3057	1.731	22.554	0.00812208	0.0978253	-0.0207978	0.212776	-0.0243059	-0.125433
-3056	1.743	22.45	0.00800155	0.0962839	-0.0098282	0.149704	-0.0262093	-0.144098
-3055	1.761	22.291	0.00787999	0.0947304	0.00187023	0.0754867	-0.0275168	-0.159536
-3054	1.774	22.056	0.00775746	0.0931653	0.0134254	-0.00445479	-0.0281958	-0.171373
-3053	1.783	21.894	0.00763398	0.091589	0.0239765	-0.084265	-0.0282278	-0.179316
-3052	1.798	21.755	0.00750958	0.0900019	0.0327378	-0.158082	-0.0276092	-0.183158
-3051	1.804	21.611	0.00738432	0.0884047	0.0390579	-0.220472	-0.0263513	-0.182789
-3050	1.812	21.525	0.00725821	0.0867977	0.0424678	-0.266826	-0.0244804	-0.178194
-3049	1.817	21.485	0.00713129	0.0851813	0.0427162	-0.293705	-0.0220367	-0.169456
-3048	1.82	21.501	0.00700361	0.0835561	0.0397876	-0.299096	-0.0190741	-0.156753
-3047	1.813	21.55	0.00687519	0.0819224	0.0339034	-0.282562	-0.0156588	-0.140357
-3046	1.8	21.613	0.00674607	0.0802809	0.0255054	-0.245278	-0.0118674	-0.120626
-3045	1.784	21.721	0.00661628	0.0786318	0.015222	-0.189948	-0.0077859	-0.0979984
-3044	1.762	21.88	0.00648586	0.0769756	0.00382134	-0.120607	-0.00350725	-0.0729812
-3043	1.74	21.961	0.00635484	0.0753129	-0.00784645	-0.0423285	0.000870571	-0.04614
-3042	1.719	22.009	0.00622325	0.073644	-0.0189126	0.0391489	0.00524681	-0.0180858
-3041	1.704	22.06	0.00609114	0.0719694	-0.0285546	0.117844	0.00952029	0.0105386
-3040	1.695	22.112	0.00595853	0.0702895	-0.0360577	0.187971	0.0135917	0.0390737
-3039	1.692	22.171	0.00582546	0.0686048	-0.040868	0.24437	0.0173659	0.0668579
-3038	1.706	22.256	0.00569196	0.0669157	-0.0426329	0.282884	0.0207543	0.0932435
-3037	1.716	22.306	0.00555806	0.0652226	-0.0412279	0.300668	0.0236767	0.117611
-3036	1.728	22.351	0.00542379	0.063526	-0.0367646	0.296402	0.0260633	0.139385
-3035	1.745	22.377	0.0052892	0.0618262	-0.0295819	0.270385	0.0278564	0.158046
-3034	1.766	22.365	0.00515431	0.0601238	-0.0202208	0.224518	0.0290119	0.173143
-3033	1.789	22.292	0.00501915	0.0584191	-0.00938258	0.162165	0.0294999	0.184307
-3032	1.809	22.154	0.00488376	0.0567125	0.00212311	0.0879032	0.0293064	0.191256
-3031	1.812	21.998	0.00474817	0.0550045	0.0134394	0.00718895	0.0284325	0.193807
-3030	1.82	21.908	0.0046124	0.0532955	0.0237258	-0.0740459	0.0268957	0.191874
-3029	1.826	21.816	0.0044765	0.0515858	0.0322214	-0.14983	0.0247285	0.185479
-3028	1.826	21.732	0.00434049	0.0498759	0.0383005	-0.214594	0.0219784	0.174745
-3027	1.819	21.656	0.0042044	0.0481662	0.0415194	-0.263579	0.0187066	0.159897
-3026	1.805	21.587	0.00406827	0.046457	0.0416487	-0.293189	0.0149868	0.141256
-3025	1.787	21.539	0.00393212	0.0447488	0.0386895	-0.301257	0.0109032	0.119237
-3024	1.766	21.497	0.00379598	0.0430419	0.0328725	-0.287201	0.0065493	0.0943299
-3023	1.744	21.463	0.00365989	0.0413368	0.0246402	-0.252069	0.00202489	0.0670994
-3022	1.72	21.48	0.00352386	0.0396337	0.0146127	-0.198461	-0.00256558	0.0381654
-3021	1.702	21.527	0.00338794	0.0379332	0.00354141	-0.130334	-0.00711569	0.00819128
-3020	1.687	21.552	0.00325215	0.0362354	-0.00774801	-0.0527133	-0.0115195	-0.0221315
-3019	1.675	21.562	0.00311652	0.0345409	-0.018417	0.0286833	-0.0156738	-0.0520996
-3018	1.667	21.565	0.00298108	0.0328499	-0.0276766	0.107865	-0.0194809	-0.0810136
-3017	1.663	21.566	0.00284585	0.0311629	-0.0348463	0.17901	-0.0228507	-0.108195
-3016	1.663	21.574	0.00271087	0.0294801	-0.0394037	0.236896	-0.0257027	-0.133002
-3015	1.668	21.582	0.00257615	0.027802	-0.0410228	0.277286	-0.0279684	-0.154843
-3014	1.674	21.589	0.00244173	0.0261288	-0.0395976	0.297235	-0.0295922	-0.173195
-3013	1.683	21.592	0.00230764	0.024461	-0.0352484	0.295311	-0.0305337	-0.187611
-3012	1.692	21.582	0.00217389	0.0227987	-0.0283121	0.271694	-0.0307679	-0.197734
-3011	1.702	21.537	0.00204052	0.0211424	-0.019316	0.228163	-0.0302862	-0.203305
-3010	1.712	21.446	0.00190755	0.0194925	-0.00893736	0.167961	-0.0290967	-0.20417
-3009	1.722	21.39	0.00177501	0.0178491	0.00204744	0.0955518	-0.0272242	-0.200283
-3008	1.723	21.354	0.00164292	0.0162126	0.0128214	0.0162919	-0.0247092	-0.191711
-3007	1.728	21.331	0.0015113	0.0145834	0.0225875	-0.0639703	-0.0216078	-0.178628
-3006	1.736	21.313	0.00138019	0.0129617	0.0306284	-0.139325	-0.0179897	-0.161315
-3005	1.743	21.308	0.0012496	0.0113479	0.0363587	-0.204239	-0.0139372	-0.140154
-3004	1.749	21.317	0.00111955	0.00974216	0.0393677	-0.25396	-0.00954303	-0.115619
[truncated: 3,004 more rows]

## Sheet: Interpolated Precession Results
CLIMBER-2 INTERPOLATED MODEL RESULTS FOR PRECESSION MAXIMA AND MINIMA
CLIMBER-2 was interpolated into 10° latitude x 10° longitude mean values for a precession-driven maxima at 2.670 Ma and a precession-driven minima at 2.487 Ma
All values are 1000 year means for the respective precession maxima and minima.						100 * (Pmax / PMin)	(TMax - TMin)
Longitude (°E)	Latitude (°N)	Precipitation Maximum (mm/day)	Precipitation Minimum (mm/day)	Temperature Maximum (°C)	Temperature Minimum (°C)	Precipitation Difference (%)	Temperature Difference (°C)
0	-45	2.832	2.913	9.464	6.592	97.219	2.872
10	-45	2.737	2.811	9.47	6.596	97.353	2.874
20	-45	2.734	2.791	9.588	6.711	97.965	2.878
30	-45	2.757	2.794	9.736	6.855	98.704	2.881
40	-45	2.78	2.796	9.884	6.999	99.443	2.884
50	-45	2.804	2.799	10.031	7.144	100.18	2.888
60	-45	2.827	2.801	10.179	7.288	100.915	2.891
70	-45	2.803	2.774	10.288	7.433	101.032	2.855
80	-45	2.753	2.731	10.376	7.578	100.799	2.798
90	-45	2.702	2.687	10.464	7.723	100.559	2.741
100	-45	2.652	2.644	10.551	7.868	100.31	2.684
110	-45	2.602	2.601	10.639	8.013	100.054	2.627
120	-45	2.609	2.618	10.701	8.109	99.678	2.593
130	-45	2.674	2.695	10.738	8.156	99.211	2.583
140	-45	2.738	2.772	10.775	8.203	98.77	2.572
150	-45	2.802	2.849	10.812	8.25	98.353	2.562
160	-45	2.867	2.926	10.848	8.297	97.958	2.552
170	-45	2.908	2.972	10.868	8.32	97.822	2.547
180	-45	2.906	2.962	10.855	8.302	98.123	2.553
190	-45	2.905	2.952	10.843	8.284	98.426	2.559
200	-45	2.904	2.941	10.83	8.266	98.731	2.565
210	-45	2.903	2.931	10.818	8.247	99.039	2.57
220	-45	2.893	2.911	10.743	8.159	99.386	2.584
230	-45	2.852	2.856	10.442	7.815	99.885	2.628
240	-45	2.812	2.8	10.141	7.47	100.403	2.671
250	-45	2.771	2.745	9.84	7.126	100.943	2.714
260	-45	2.763	2.713	8.141	5.257	101.837	2.884
260	-45	2.73	2.689	9.54	6.782	101.504	2.758
270	-45	2.687	2.632	9.346	6.555	102.064	2.791
280	-45	2.61	2.551	10.551	7.853	102.305	2.699
290	-45	2.533	2.47	11.757	9.151	102.562	2.606
300	-45	2.456	2.388	12.962	10.448	102.836	2.514
310	-45	2.379	2.307	14.168	11.746	103.13	2.421
330	-45	3.119	3.22	9.442	6.579	96.868	2.864
340	-45	3.023	3.118	9.45	6.583	96.977	2.866
350	-45	2.928	3.015	9.456	6.588	97.094	2.869
0	-35	1.954	1.822	15.422	13.09	107.245	2.331
10	-35	1.867	1.721	15.412	13.079	108.485	2.333
20	-35	1.924	1.783	15.611	13.301	107.921	2.31
30	-35	2.021	1.889	15.867	13.587	106.949	2.281
40	-35	2.117	1.996	16.123	13.873	106.081	2.251
50	-35	2.214	2.102	16.379	14.159	105.302	2.221
60	-35	2.31	2.209	16.636	14.445	104.597	2.191
70	-35	2.275	2.174	16.755	14.588	104.681	2.167
80	-35	2.167	2.059	16.798	14.652	105.225	2.146
90	-35	2.058	1.945	16.842	14.716	105.832	2.126
100	-35	1.95	1.831	16.885	14.78	106.515	2.105
110	-35	1.841	1.716	16.928	14.844	107.289	2.084
120	-35	1.868	1.744	16.991	14.924	107.127	2.067
130	-35	2.031	1.914	17.074	15.021	106.108	2.053
140	-35	2.194	2.084	17.157	15.118	105.255	2.039
150	-35	2.357	2.254	17.24	15.215	104.53	2.025
160	-35	2.519	2.425	17.323	15.312	103.908	2.011
170	-35	2.601	2.506	17.353	15.35	103.785	2.003
180	-35	2.537	2.429	17.288	15.281	104.466	2.007
190	-35	2.473	2.351	17.224	15.213	105.193	2.011
200	-35	2.409	2.274	17.159	15.145	105.968	2.014
210	-35	2.345	2.196	17.095	15.077	106.799	2.018
220	-35	2.276	2.114	16.975	14.942	107.688	2.033
230	-35	2.188	2.014	16.653	14.563	108.648	2.09
240	-35	2.1	1.914	16.331	14.183	109.709	2.148
250	-35	2.012	1.814	16.009	13.804	110.885	2.205
260	-35	1.845	1.608	14.417	11.991	114.741	2.426
260	-35	1.924	1.715	15.687	13.425	112.199	2.262
270	-35	1.842	1.623	15.463	13.156	113.474	2.306
280	-35	1.839	1.639	16.508	14.321	112.23	2.187
290	-35	1.836	1.654	17.554	15.486	111.011	2.067
300	-35	1.834	1.67	18.599	16.652	109.813	1.948
310	-35	1.831	1.685	19.645	17.817	108.638	1.828
330	-35	2.216	2.126	15.45	13.126	104.233	2.324
340	-35	2.129	2.025	15.441	13.114	105.137	2.326
350	-35	2.041	1.923	15.431	13.102	106.135	2.329
0	-25	1.513	1.318	19.535	17.514	114.779	2.022
10	-25	1.432	1.22	19.222	17.119	117.398	2.103
20	-25	1.537	1.33	19.56	17.503	115.625	2.057
30	-25	1.693	1.496	20.076	18.099	113.186	1.977
40	-25	1.849	1.662	20.591	18.696	111.236	1.896
50	-25	2.005	1.828	21.107	19.292	109.64	1.815
60	-25	2.16	1.995	21.623	19.889	108.31	1.734
70	-25	2.204	2.036	21.776	20.09	108.246	1.686
80	-25	2.185	2.008	21.727	20.071	108.817	1.656
90	-25	2.166	1.979	21.679	20.052	109.404	1.627
100	-25	2.147	1.951	21.631	20.033	110.008	1.597
110	-25	2.128	1.923	21.582	20.014	110.63	1.568
120	-25	2.206	1.998	21.797	20.274	110.431	1.523
130	-25	2.383	2.176	22.274	20.811	109.525	1.463
140	-25	2.56	2.354	22.752	21.349	108.755	1.403
150	-25	2.737	2.532	23.229	21.887	108.094	1.343
160	-25	2.913	2.71	23.707	22.424	107.519	1.283
170	-25	2.933	2.732	23.754	22.459	107.364	1.295
180	-25	2.67	2.474	23.026	21.59	107.927	1.436
190	-25	2.408	2.217	22.298	20.72	108.62	1.578
200	-25	2.145	1.959	21.571	19.851	109.496	1.72
210	-25	1.882	1.701	20.843	18.981	110.636	1.862
220	-25	1.683	1.505	20.331	18.376	111.842	1.955
230	-25	1.718	1.534	20.609	18.74	111.999	1.87
240	-25	1.753	1.563	20.888	19.103	112.15	1.784
250	-25	1.788	1.592	21.166	19.467	112.295	1.699
260	-25	1.752	1.515	21.225	19.681	115.619	1.544
260	-25	1.823	1.621	21.444	19.83	112.435	1.614
270	-25	1.863	1.658	21.74	20.205	112.346	1.534
280	-25	1.974	1.802	22.255	20.73	109.594	1.525
290	-25	2.086	1.945	22.77	21.255	107.247	1.516
300	-25	2.197	2.088	23.286	21.779	105.223	1.506
310	-25	2.309	2.231	23.801	22.304	103.458	1.497
330	-25	1.753	1.611	20.474	18.698	108.829	1.776
340	-25	1.673	1.513	20.161	18.303	110.556	1.858
350	-25	1.593	1.416	19.848	17.908	112.521	1.94
0	-15	2.678	2.419	23.792	22.195	110.716	1.597
10	-15	2.741	2.427	23.65	22.025	112.945	1.625
20	-15	2.815	2.526	23.841	22.23	111.404	1.611
30	-15	2.89	2.651	24.123	22.537	109.051	1.586
40	-15	2.966	2.775	24.405	22.845	106.908	1.561
50	-15	3.042	2.899	24.688	23.153	104.949	1.535
60	-15	3.118	3.023	24.97	23.46	103.15	1.51
70	-15	3.285	3.182	25.051	23.548	103.249	1.503
80	-15	3.503	3.361	25.021	23.514	104.251	1.506
90	-15	3.722	3.539	24.99	23.48	105.151	1.51
100	-15	3.94	3.718	24.959	23.446	105.965	1.513
110	-15	4.158	3.897	24.928	23.412	106.705	1.516
120	-15	4.258	3.987	25.054	23.553	106.81	1.501
130	-15	4.24	3.988	25.335	23.868	106.33	1.467
140	-15	4.222	3.989	25.616	24.183	105.85	1.432
150	-15	4.204	3.99	25.897	24.499	105.371	1.398
160	-15	4.187	3.991	26.178	24.814	104.892	1.364
170	-15	4.027	3.853	26.206	24.86	104.501	1.346
180	-15	3.611	3.464	25.777	24.419	104.231	1.359
190	-15	3.196	3.076	25.349	23.978	103.893	1.371
200	-15	2.78	2.687	24.92	23.537	103.458	1.383
210	-15	2.364	2.298	24.492	23.096	102.875	1.395
220	-15	2.087	2.028	24.164	22.751	102.911	1.413
230	-15	2.318	2.193	24.208	22.758	105.68	1.45
240	-15	2.548	2.358	24.251	22.764	108.061	1.487
250	-15	2.779	2.523	24.295	22.771	110.132	1.524
260	-15	2.966	2.552	24.334	22.719	116.198	1.615
260	-15	3.009	2.688	24.339	22.777	111.948	1.562
270	-15	3.243	2.863	24.382	22.788	113.257	1.595
280	-15	3.52	3.174	24.43	22.856	110.893	1.574
290	-15	3.797	3.485	24.478	22.925	108.95	1.554
300	-15	4.074	3.796	24.527	22.993	107.326	1.533
310	-15	4.351	4.107	24.575	23.062	105.947	1.513
330	-15	2.487	2.393	24.22	22.707	103.932	1.513
340	-15	2.551	2.401	24.078	22.537	106.21	1.541
350	-15	2.614	2.41	23.935	22.366	108.471	1.569
0	-5	5.418	5.063	23.64	22.059	107.005	1.581
10	-5	5.614	5.222	23.389	21.785	107.507	1.604
20	-5	5.398	5.037	23.588	21.993	107.159	1.595
30	-5	5.069	4.758	23.91	22.332	106.524	1.578
40	-5	4.74	4.48	24.231	22.671	105.809	1.56
50	-5	4.411	4.201	24.553	23.011	105.001	1.543
60	-5	4.082	3.923	24.875	23.35	104.077	1.525
70	-5	4.14	3.996	25.133	23.641	103.604	1.492
80	-5	4.412	4.264	25.356	23.905	103.45	1.451
90	-5	4.683	4.533	25.578	24.169	103.314	1.41
100	-5	4.955	4.802	25.801	24.433	103.193	1.368
110	-5	5.227	5.071	26.024	24.697	103.085	1.327
120	-5	5.351	5.176	26.128	24.815	103.387	1.314
130	-5	5.328	5.118	26.115	24.786	104.101	1.329
140	-5	5.305	5.06	26.102	24.758	104.832	1.344
150	-5	5.281	5.002	26.089	24.73	105.58	1.36
160	-5	5.258	4.944	26.076	24.701	106.346	1.375
170	-5	5.112	4.797	25.936	24.543	106.574	1.393
180	-5	4.747	4.489	25.565	24.15	105.739	1.415
190	-5	4.381	4.181	25.194	23.757	104.781	1.436
200	-5	4.015	3.873	24.822	23.364	103.67	1.458
210	-5	3.649	3.565	24.451	22.972	102.367	1.48
220	-5	3.497	3.443	24.126	22.628	101.567	1.498
230	-5	4.127	4.003	23.97	22.467	103.091	1.503
240	-5	4.757	4.564	23.814	22.305	104.241	1.509
250	-5	5.388	5.124	23.658	22.144	105.14	1.514
260	-5	6.946	6.514	23.164	21.643	106.629	1.521
260	-5	6.018	5.685	23.501	21.982	105.861	1.519
270	-5	6.577	6.181	23.371	21.847	106.397	1.524
280	-5	6.208	5.849	23.578	22.05	106.139	1.528
290	-5	5.839	5.516	23.785	22.254	105.85	1.532
300	-5	5.47	5.184	23.993	22.457	105.523	1.535
310	-5	5.101	4.851	24.2	22.661	105.152	1.539
330	-5	4.83	4.587	24.393	22.881	105.29	1.512
340	-5	5.026	4.746	24.142	22.607	105.9	1.535
350	-5	5.222	4.905	23.891	22.333	106.47	1.558
0	5	5.27	4.869	23.237	21.612	108.224	1.625
10	5	5.413	4.965	22.936	21.29	109.037	1.646
20	5	5.278	4.863	23.077	21.455	108.517	1.622
30	5	5.066	4.709	23.339	21.753	107.587	1.586
40	5	4.854	4.554	23.601	22.05	106.594	1.551
50	5	4.642	4.399	23.863	22.348	105.531	1.515
60	5	4.431	4.244	24.125	22.646	104.391	1.48
70	5	4.498	4.33	24.388	22.935	103.874	1.453
80	5	4.719	4.549	24.65	23.219	103.747	1.432
90	5	4.941	4.768	24.913	23.503	103.632	1.41
100	5	5.163	4.987	25.175	23.787	103.527	1.388
110	5	5.385	5.206	25.438	24.071	103.431	1.367
120	5	5.454	5.253	25.593	24.234	103.824	1.359
130	5	5.37	5.127	25.641	24.276	104.734	1.365
140	5	5.286	5.001	25.689	24.318	105.689	1.372
150	5	5.202	4.876	25.737	24.359	106.693	1.378
160	5	5.118	4.75	25.785	24.401	107.75	1.384
170	5	4.994	4.614	25.689	24.293	108.228	1.396
180	5	4.797	4.46	25.333	23.915	107.549	1.419
190	5	4.6	4.306	24.978	23.537	106.821	1.441
200	5	4.403	4.152	24.622	23.158	106.039	1.464
210	5	4.206	3.998	24.266	22.78	105.197	1.486
220	5	4.154	3.972	23.967	22.461	104.58	1.506
230	5	4.633	4.414	23.875	22.357	104.959	1.518
240	5	5.111	4.856	23.783	22.254	105.268	1.529
250	5	5.59	5.298	23.691	22.15	105.526	1.54
260	5	7.316	6.893	23.507	21.954	106.137	1.553
260	5	6.069	5.74	23.599	22.047	105.744	1.552
270	5	6.452	6.093	23.513	21.951	105.9	1.563
280	5	5.588	5.292	23.519	21.947	105.591	1.572
290	5	4.724	4.492	23.525	21.944	105.172	1.581
300	5	3.86	3.691	23.532	21.941	104.571	1.591
310	5	2.996	2.891	23.538	21.938	103.637	1.6
330	5	4.839	4.583	24.142	22.58	105.58	1.562
340	5	4.983	4.679	23.84	22.257	106.497	1.583
350	5	5.126	4.774	23.539	21.935	107.378	1.604
0	15	1.384	1.15	25.474	23.78	120.356	1.693
10	15	1.209	0.925	25.965	24.25	130.724	1.714
20	15	1.735	1.433	25.762	24.094	121.096	1.667
30	15	2.453	2.141	25.369	23.768	114.558	1.601
40	15	3.17	2.849	24.976	23.442	111.268	1.535
50	15	3.887	3.556	24.584	23.115	109.288	1.469
60	15	4.604	4.264	24.191	22.789	107.965	1.403
70	15	4.822	4.507	24.208	22.821	106.998	1.387
80	15	4.763	4.49	24.452	23.054	106.066	1.398
90	15	4.704	4.474	24.696	23.286	105.128	1.41
100	15	4.645	4.458	24.94	23.518	104.182	1.421
110	15	4.586	4.442	25.184	23.751	103.23	1.433
120	15	4.423	4.301	25.281	23.846	102.83	1.435
130	15	4.156	4.035	25.231	23.804	103.002	1.427
140	15	3.89	3.769	25.181	23.762	103.198	1.42
150	15	3.623	3.503	25.131	23.719	103.424	1.412
160	15	3.356	3.237	25.081	23.677	103.688	1.404
170	15	3.139	3.018	24.944	23.537	104.015	1.406
180	15	3.01	2.882	24.65	23.222	104.412	1.427
190	15	2.88	2.747	24.356	22.907	104.849	1.449
200	15	2.751	2.612	24.061	22.592	105.331	1.469
210	15	2.622	2.476	23.767	22.277	105.866	1.49
220	15	2.54	2.386	23.566	22.053	106.474	1.513
230	15	2.635	2.459	23.706	22.166	107.126	1.541
240	15	2.729	2.533	23.847	22.279	107.74	1.568
250	15	2.824	2.607	23.987	22.391	108.319	1.596
260	15	3.264	2.992	24.994	23.419	109.077	1.575
260	15	2.918	2.681	24.128	22.504	108.867	1.623
270	15	2.986	2.73	24.201	22.547	109.372	1.655
280	15	2.708	2.468	23.409	21.674	109.729	1.735
290	15	2.43	2.206	22.617	20.802	110.171	1.815
300	15	2.153	1.944	21.824	19.929	110.732	1.895
310	15	1.875	1.682	21.032	19.057	111.468	1.975
330	15	1.908	1.824	24	22.37	104.582	1.63
340	15	1.733	1.6	24.491	22.84	108.362	1.651
350	15	1.559	1.375	24.982	23.31	113.378	1.672
0	25	0.595	0.416	19.805	17.561	143.006	2.244
10	25	0.346	0.166	19.709	17.418	208.524	2.291
20	25	0.42	0.17	20.315	18.171	246.593	2.144
30	25	0.582	0.244	21.113	19.169	238.354	1.943
40	25	0.745	0.318	21.91	20.167	233.948	1.743
50	25	0.907	0.392	22.708	21.165	231.206	1.543
60	25	1.07	0.467	23.506	22.164	229.335	1.343
70	25	1.358	0.739	23.676	22.392	183.793	1.284
80	25	1.716	1.121	23.498	22.193	153.01	1.305
90	25	2.074	1.504	23.32	21.994	137.886	1.325
100	25	2.431	1.886	23.141	21.795	128.895	1.346
110	25	2.789	2.269	22.963	21.596	122.935	1.367
120	25	2.968	2.49	22.946	21.598	119.171	1.348
130	25	2.967	2.55	23.09	21.8	116.316	1.289
140	25	2.966	2.611	23.234	22.003	113.593	1.231
150	25	2.965	2.671	23.378	22.205	110.993	1.173
160	25	2.964	2.731	23.521	22.407	108.508	1.115
170	25	2.867	2.667	23.396	22.251	107.5	1.146
180	25	2.598	2.378	22.787	21.449	109.235	1.339
190	25	2.329	2.09	22.178	20.647	111.45	1.531
200	25	2.06	1.801	21.569	19.845	114.375	1.724
210	25	1.791	1.513	20.96	19.043	118.415	1.917
220	25	1.65	1.345	20.581	18.535	122.738	2.047
230	25	1.978	1.618	21.05	19.102	122.278	1.948
240	25	2.305	1.891	21.519	19.67	121.951	1.848
250	25	2.633	2.164	21.987	20.238	121.707	1.749
260	25	3.407	2.776	24.07	22.78	122.731	1.29
260	25	2.961	2.437	22.456	20.806	121.517	1.65
270	25	3.254	2.683	22.8	21.222	121.268	1.579
280	25	3.101	2.591	21.531	19.663	119.699	1.868
290	25	2.949	2.499	20.261	18.104	118.015	2.157
300	25	2.796	2.406	18.991	16.546	116.202	2.445
310	25	2.644	2.314	17.721	14.987	114.243	2.734
330	25	1.345	1.168	20.094	17.989	115.127	2.104
340	25	1.095	0.918	19.997	17.846	119.343	2.151
350	25	0.845	0.667	19.901	17.703	126.729	2.198
0	35	1.385	1.136	17.443	14.961	121.923	2.482
10	35	1.106	0.861	17.718	15.379	128.445	2.339
20	35	0.904	0.694	16.006	13.621	130.279	2.384
30	35	0.723	0.556	13.751	11.27	130.012	2.481
40	35	0.542	0.419	11.496	8.918	129.57	2.578
50	35	0.361	0.281	9.242	6.566	128.694	2.675
60	35	0.181	0.143	6.987	4.215	126.135	2.772
70	35	0.275	0.226	7.174	4.365	121.468	2.808
80	35	0.523	0.433	8.716	5.906	120.814	2.81
90	35	0.77	0.639	10.258	7.447	120.581	2.811
100	35	1.018	0.845	11.8	8.988	120.463	2.813
110	35	1.265	1.051	13.343	10.529	120.39	2.814
120	35	1.634	1.469	14.636	11.971	111.228	2.665
130	35	2.123	2.098	15.68	13.314	101.178	2.366
140	35	2.612	2.728	16.724	14.658	95.766	2.066
150	35	3.101	3.357	17.768	16.002	92.384	1.766
160	35	3.59	3.986	18.812	17.345	90.069	1.467
170	35	3.768	4.193	19.272	17.853	89.863	1.418
180	35	3.383	3.637	18.68	16.857	93.008	1.823
190	35	2.998	3.082	18.089	15.861	97.288	2.227
200	35	2.614	2.527	17.497	14.865	103.449	2.632
210	35	2.229	1.971	16.906	13.87	113.081	3.036
220	35	1.968	1.6	16.457	13.127	122.995	3.33
230	35	2.157	1.902	16.534	13.314	113.421	3.22
240	35	2.347	2.205	16.61	13.501	106.473	3.109
250	35	2.537	2.507	16.687	13.688	101.202	2.999
260	35	2.835	3.06	17.572	14.792	92.655	2.781
260	35	2.727	2.809	16.763	13.874	97.065	2.889
270	35	2.908	3.092	16.777	13.991	94.047	2.786
280	35	2.981	3.125	15.982	13.19	95.409	2.792
290	35	3.054	3.157	15.187	12.389	96.743	2.798
300	35	3.128	3.19	14.391	11.587	98.051	2.804
310	35	3.201	3.222	13.596	10.786	99.331	2.81
330	35	2.221	1.96	16.617	13.706	113.328	2.911
340	35	1.942	1.685	16.892	14.124	115.259	2.768
350	35	1.663	1.41	17.167	14.542	117.941	2.625
0	45	2	1.609	11.272	8.021	124.353	3.251
10	45	1.675	1.189	10.897	7.536	140.864	3.361
20	45	1.408	0.97	10.142	6.521	145.231	3.622
30	45	1.158	0.805	9.283	5.361	143.822	3.922
40	45	0.908	0.641	8.424	4.201	141.689	4.223
50	45	0.658	0.476	7.566	3.041	138.084	4.524
60	45	0.407	0.312	6.707	1.881	130.674	4.826
70	45	0.427	0.343	5.937	1.189	124.326	4.748
80	45	0.596	0.484	5.218	0.757	123.215	4.461
90	45	0.765	0.624	4.498	0.324	122.604	4.174
100	45	0.934	0.764	3.778	-0.108	122.217	3.887
110	45	1.103	0.905	3.059	-0.541	121.951	3.6
120	45	1.442	1.283	3.395	-0.023	112.435	3.419
130	45	1.951	1.899	4.788	1.444	102.769	3.344
140	45	2.46	2.515	6.18	2.911	97.838	3.269
150	45	2.969	3.13	7.572	4.378	94.847	3.195
160	45	3.478	3.746	8.965	5.845	92.839	3.12
170	45	3.706	3.998	10.134	7.024	92.705	3.109
180	45	3.43	3.594	10.899	7.685	95.418	3.214
190	45	3.153	3.191	11.665	8.346	98.818	3.319
200	45	2.877	2.787	12.431	9.007	103.202	3.424
210	45	2.6	2.384	13.197	9.669	109.07	3.529
220	45	2.389	2.081	13.478	9.826	114.792	3.652
230	45	2.419	2.149	11.979	8.136	112.564	3.843
240	45	2.448	2.216	10.48	6.446	110.471	4.034
250	45	2.477	2.283	8.981	4.756	108.502	4.225
260	45	2.412	2.25	5.494	0.572	107.224	4.922
260	45	2.507	2.351	7.483	3.066	106.646	4.417
270	45	2.543	2.426	6.137	1.568	104.857	4.569
280	45	2.674	2.601	6.78	2.565	102.81	4.216
290	45	2.805	2.777	7.423	3.561	101.021	3.863
300	45	2.936	2.952	8.067	4.557	99.446	3.509
310	45	3.067	3.128	8.71	5.553	98.047	3.156
330	45	2.977	2.867	12.396	9.477	103.815	2.919
340	45	2.651	2.448	12.021	8.992	108.314	3.029
350	45	2.326	2.028	11.647	8.507	114.674	3.14
